# Supplementary material for: Asymmetric synthesis of CF2-functionalized aziridines by combined strong Brønsted acid catalysis
Source: Beilstein J Org Chem. 2020 Apr 7;16:638–44. doi: 10.3762/bjoc.16.60 (PMC7155912; doi:10.3762/bjoc.16.60)
Supplement: File 3 — X-ray data for compound 5c. [file Beilstein_J_Org_Chem-16-638-s003.cif]

data_ds
_audit_creation_date               2019-12-13
_audit_creation_method
;
Olex2 1.2
(compiled 2018.05.29 svn.r3508 for OlexSys, GUI svn.r5506)
;
_shelx_SHELXL_version_number       '2018/3'
_audit_contact_author_address      ?
_audit_contact_author_email        ?
_audit_contact_author_name         ''
_audit_contact_author_phone        ?
_publ_contact_author_id_orcid      ?
_publ_section_references
;
Dolomanov, O.V., Bourhis, L.J., Gildea, R.J, Howard, J.A.K. & Puschmann, H.
 (2009), J. Appl. Cryst. 42, 339-341.

Sheldrick, G.M. (2015). Acta Cryst. A71, 3-8.

Sheldrick, G.M. (2015). Acta Cryst. C71, 3-8.
;
_chemical_name_common              ?
_chemical_name_systematic          ?
_chemical_formula_moiety           'C23 H20 Cl F2 N O4 S'
_chemical_formula_sum              'C23 H20 Cl F2 N O4 S'
_chemical_formula_weight           479.91
_chemical_absolute_configuration   rm
_chemical_melting_point            ?
loop_
  _atom_type_symbol
  _atom_type_description
  _atom_type_scat_dispersion_real
  _atom_type_scat_dispersion_imag
  _atom_type_scat_source
 'C' 'C' 0.0033 0.0016 'International Tables Vol C Tables 4.2.6.8 and 6.1.1.4'
 'H' 'H' 0.0000 0.0000 'International Tables Vol C Tables 4.2.6.8 and 6.1.1.4'
 'Cl' 'Cl' 0.1484 0.1585 'International Tables Vol C Tables 4.2.6.8 and 6.1.1.4'
 'F' 'F' 0.0171 0.0103 'International Tables Vol C Tables 4.2.6.8 and 6.1.1.4'
 'N' 'N' 0.0061 0.0033 'International Tables Vol C Tables 4.2.6.8 and 6.1.1.4'
 'O' 'O' 0.0106 0.0060 'International Tables Vol C Tables 4.2.6.8 and 6.1.1.4'
 'S' 'S' 0.1246 0.1234 'International Tables Vol C Tables 4.2.6.8 and 6.1.1.4'

_shelx_space_group_comment
;
The symmetry employed for this shelxl refinement is uniquely defined
by the following loop, which should always be used as a source of
symmetry information in preference to the above space-group names.
They are only intended as comments.
;
_space_group_crystal_system        'monoclinic'
_space_group_IT_number             4
_space_group_name_H-M_alt          'P 1 21 1'
_space_group_name_Hall             'P 2yb'
loop_
  _space_group_symop_operation_xyz
 'x, y, z'
 '-x, y+1/2, -z'

_cell_length_a                     5.5826(8)
_cell_length_b                     16.132(2)
_cell_length_c                     11.8958(13)
_cell_angle_alpha                  90
_cell_angle_beta                   90.12(5)
_cell_angle_gamma                  90
_cell_volume                       1071.3(2)
_cell_formula_units_Z              2
_cell_measurement_reflns_used      4059
_cell_measurement_temperature      170
_cell_measurement_theta_max        25.505
_cell_measurement_theta_min        2.525
_shelx_estimated_absorpt_T_max     0.974
_shelx_estimated_absorpt_T_min     0.941
_exptl_absorpt_coefficient_mu      0.325
_exptl_absorpt_correction_T_max    0.7454
_exptl_absorpt_correction_T_min    0.6926
_exptl_absorpt_correction_type     multi-scan
_exptl_absorpt_process_details    
 'SADABS-2016/2 (Bruker,2016/2) was used for absorption correction. wR2(int) was 0.0905 before and 0.0580 after correction. The Ratio of minimum to maximum transmission is 0.9292. The \l/2 correction factor is Not present.'
_exptl_absorpt_special_details     ?
_exptl_crystal_colour              colourless
_exptl_crystal_colour_primary      colourless
_exptl_crystal_density_diffrn      1.488
_exptl_crystal_density_meas        ?
_exptl_crystal_density_method      ?
_exptl_crystal_description         block
_exptl_crystal_F_000               496
_exptl_crystal_size_max            0.19
_exptl_crystal_size_mid            0.12
_exptl_crystal_size_min            0.08
_exptl_transmission_factor_max     ?
_exptl_transmission_factor_min     ?
_diffrn_reflns_av_R_equivalents    0.0518
_diffrn_reflns_av_unetI/netI       0.0626
_diffrn_reflns_Laue_measured_fraction_full  0.999
_diffrn_reflns_Laue_measured_fraction_max  0.991
_diffrn_reflns_limit_h_max         7
_diffrn_reflns_limit_h_min         -6
_diffrn_reflns_limit_k_max         19
_diffrn_reflns_limit_k_min         -20
_diffrn_reflns_limit_l_max         14
_diffrn_reflns_limit_l_min         -14
_diffrn_reflns_number              12417
_diffrn_reflns_point_group_measured_fraction_full  0.981
_diffrn_reflns_point_group_measured_fraction_max  0.959
_diffrn_reflns_theta_full          25.242
_diffrn_reflns_theta_max           26.564
_diffrn_reflns_theta_min           2.525
_diffrn_ambient_temperature        170.0
_diffrn_detector_area_resol_mean   ?
_diffrn_measured_fraction_theta_full  0.999
_diffrn_measured_fraction_theta_max  0.991
_diffrn_measurement_device_type    'D8 VENTURE'
_diffrn_measurement_method         '\f and \w scans'
_diffrn_radiation_type             MoK\a
_diffrn_radiation_wavelength       0.71073
_diffrn_source                     ?
_diffrn_standards_number           0
_reflns_Friedel_coverage           0.866
_reflns_Friedel_fraction_full      0.962
_reflns_Friedel_fraction_max       0.924
_reflns_number_gt                  3351
_reflns_number_total               4273
_reflns_special_details
;
 Reflections were merged by SHELXL according to the crystal
 class for the calculation of statistics and refinement.
 
 _reflns_Friedel_fraction is defined as the number of unique
 Friedel pairs measured divided by the number that would be
 possible theoretically, ignoring centric projections and
 systematic absences.
;
_reflns_threshold_expression       'I > 2\s(I)'
_computing_cell_refinement         'SAINT V8.38A (?, 2016)'
_computing_data_collection         ?
_computing_data_reduction          'SAINT V8.38A (?, 2016)'
_computing_molecular_graphics      'Olex2 (Dolomanov et al., 2009)'
_computing_publication_material    'Olex2 (Dolomanov et al., 2009)'
_computing_structure_refinement    'ShelXL (Sheldrick, 2015)'
_computing_structure_solution      'ShelXT (Sheldrick, 2015)'
_refine_diff_density_max           0.247
_refine_diff_density_min           -0.317
_refine_diff_density_rms           0.056
_refine_ls_abs_structure_details
;
 Flack x determined using 1263 quotients [(I+)-(I-)]/[(I+)+(I-)]
 (Parsons, Flack and Wagner, Acta Cryst. B69 (2013) 249-259).
;
_refine_ls_abs_structure_Flack     -0.07(5)
_refine_ls_extinction_coef         .
_refine_ls_extinction_method       none
_refine_ls_goodness_of_fit_ref     1.035
_refine_ls_hydrogen_treatment      constr
_refine_ls_matrix_type             full
_refine_ls_number_parameters       290
_refine_ls_number_reflns           4273
_refine_ls_number_restraints       1
_refine_ls_R_factor_all            0.0685
_refine_ls_R_factor_gt             0.0434
_refine_ls_restrained_S_all        1.035
_refine_ls_shift/su_max            0.001
_refine_ls_shift/su_mean           0.000
_refine_ls_structure_factor_coef   Fsqd
_refine_ls_weighting_details      
 'w=1/[\s^2^(Fo^2^)+(0.0405P)^2^+0.1790P] where P=(Fo^2^+2Fc^2^)/3'
_refine_ls_weighting_scheme        calc
_refine_ls_wR_factor_gt            0.0836
_refine_ls_wR_factor_ref           0.0982
_refine_special_details            ?
_olex2_refinement_description
;
1. Fixed Uiso
 At 1.2 times of:
  All C(H) groups, All N(H) groups
 At 1.5 times of:
  All C(H,H,H) groups
2.a Ternary CH refined with riding coordinates:
 C8(H8), C9(H9)
2.b Aromatic/amide H refined with riding coordinates:
 N1(H1), C22(H22), C16(H16), C19(H19), C21(H21), C12(H12), C18(H18), C13(H13),
 C14(H14), C15(H15), C1(H1A), C4(H4), C5(H5), C3(H3), C2(H2)
2.c Idealised Me refined as rotating group:
 C23(H23A,H23B,H23C)
;
_atom_sites_solution_hydrogens     geom
_atom_sites_solution_primary       dual
_atom_sites_solution_secondary     ?
loop_
  _atom_site_label
  _atom_site_type_symbol
  _atom_site_fract_x
  _atom_site_fract_y
  _atom_site_fract_z
  _atom_site_U_iso_or_equiv
  _atom_site_adp_type
  _atom_site_occupancy
  _atom_site_site_symmetry_order
  _atom_site_calc_flag
  _atom_site_refinement_flags_posn
  _atom_site_refinement_flags_adp
  _atom_site_refinement_flags_occupancy
  _atom_site_disorder_assembly
  _atom_site_disorder_group
 S1 S 0.55533(19) 0.46500(8) 0.51198(9) 0.0294(3) Uani 1 1 d . . . . .
 Cl1 Cl 0.8607(2) 0.46255(8) 0.06600(9) 0.0347(3) Uani 1 1 d . . . . .
 F2 F 0.9402(5) 0.38823(16) 0.4369(2) 0.0350(7) Uani 1 1 d . . . . .
 F1 F 0.5991(5) 0.33950(15) 0.3822(2) 0.0373(7) Uani 1 1 d . . . . .
 O2 O 0.3610(6) 0.5048(2) 0.4549(3) 0.0375(8) Uani 1 1 d . . . . .
 O3 O 0.3769(6) 0.3789(2) 0.1742(3) 0.0362(8) Uani 1 1 d . . . . .
 O4 O 0.8605(6) 0.85971(19) 0.2016(3) 0.0394(9) Uani 1 1 d . . . . .
 O1 O 0.5112(7) 0.4026(2) 0.5950(3) 0.0450(9) Uani 1 1 d . . . . .
 N1 N 0.9186(7) 0.5241(2) 0.3070(3) 0.0277(9) Uani 1 1 d . . . . .
 H1 H 1.053982 0.509419 0.339308 0.033 Uiso 1 1 calc R . . . .
 C17 C 0.8918(8) 0.6074(3) 0.2781(3) 0.0239(10) Uani 1 1 d . . . . .
 C22 C 1.0712(8) 0.6633(3) 0.3097(4) 0.0281(11) Uani 1 1 d . . . . .
 H22 H 1.206848 0.643575 0.349951 0.034 Uiso 1 1 calc R . . . .
 C11 C 0.6120(8) 0.2663(3) 0.1116(4) 0.0240(10) Uani 1 1 d . . . . .
 C16 C 0.4355(9) 0.2072(3) 0.1290(4) 0.0287(11) Uani 1 1 d . . . . .
 H16 H 0.296956 0.221123 0.171227 0.034 Uiso 1 1 calc R . . . .
 C10 C 0.5757(8) 0.3502(3) 0.1587(4) 0.0252(10) Uani 1 1 d . . . . .
 C19 C 0.6786(9) 0.7227(3) 0.1953(4) 0.0305(11) Uani 1 1 d . . . . .
 H19 H 0.542044 0.742970 0.156198 0.037 Uiso 1 1 calc R . . . .
 C21 C 1.0557(9) 0.7458(3) 0.2838(4) 0.0313(11) Uani 1 1 d . . . . .
 H21 H 1.180834 0.782339 0.305672 0.038 Uiso 1 1 calc R . . . .
 C20 C 0.8580(9) 0.7767(3) 0.2257(4) 0.0283(11) Uani 1 1 d . . . . .
 C12 C 0.8146(9) 0.2452(3) 0.0483(4) 0.0293(11) Uani 1 1 d . . . . .
 H12 H 0.938681 0.284651 0.037496 0.035 Uiso 1 1 calc R . . . .
 C8 C 0.7448(7) 0.4610(3) 0.2885(3) 0.0239(9) Uani 1 1 d . . . . .
 H8 H 0.587365 0.488613 0.274037 0.029 Uiso 1 1 calc R . . . .
 C18 C 0.6947(8) 0.6385(3) 0.2214(4) 0.0262(10) Uani 1 1 d . . . . .
 H18 H 0.568854 0.602143 0.199869 0.031 Uiso 1 1 calc R . . . .
 C13 C 0.8340(8) 0.1669(3) 0.0017(4) 0.0302(11) Uani 1 1 d . . . . .
 H13 H 0.968886 0.153355 -0.043291 0.036 Uiso 1 1 calc R . . . .
 C7 C 0.7226(8) 0.4113(3) 0.3978(4) 0.0280(10) Uani 1 1 d . . . . .
 C14 C 0.6580(9) 0.1085(3) 0.0203(4) 0.0299(11) Uani 1 1 d . . . . .
 H14 H 0.672567 0.054736 -0.011483 0.036 Uiso 1 1 calc R . . . .
 C15 C 0.4594(9) 0.1282(3) 0.0854(4) 0.0317(11) Uani 1 1 d . . . . .
 H15 H 0.340543 0.087429 0.099863 0.038 Uiso 1 1 calc R . . . .
 C9 C 0.7958(8) 0.4021(3) 0.1893(3) 0.0249(10) Uani 1 1 d . . . . .
 H9 H 0.934113 0.365036 0.207599 0.030 Uiso 1 1 calc R . . . .
 C6 C 0.7432(8) 0.5412(3) 0.5677(4) 0.0294(11) Uani 1 1 d . . . . .
 C1 C 0.7098(10) 0.6229(3) 0.5362(4) 0.0377(12) Uani 1 1 d . . . . .
 H1A H 0.587114 0.637212 0.484264 0.045 Uiso 1 1 calc R . . . .
 C4 C 1.0679(10) 0.5796(4) 0.6845(5) 0.0499(15) Uani 1 1 d . . . . .
 H4 H 1.192915 0.565560 0.735358 0.060 Uiso 1 1 calc R . . . .
 C5 C 0.9216(9) 0.5175(3) 0.6428(4) 0.0399(13) Uani 1 1 d . . . . .
 H5 H 0.942191 0.461215 0.664419 0.048 Uiso 1 1 calc R . . . .
 C23 C 0.6608(10) 0.8917(3) 0.1423(4) 0.0433(13) Uani 1 1 d . . . . .
 H23A H 0.648465 0.864344 0.068985 0.065 Uiso 1 1 calc GR . . . .
 H23B H 0.681275 0.951501 0.131403 0.065 Uiso 1 1 calc GR . . . .
 H23C H 0.514540 0.881430 0.185521 0.065 Uiso 1 1 calc GR . . . .
 C3 C 1.0368(11) 0.6613(4) 0.6540(5) 0.0512(16) Uani 1 1 d . . . . .
 H3 H 1.140701 0.702540 0.683766 0.061 Uiso 1 1 calc R . . . .
 C2 C 0.8573(11) 0.6839(3) 0.5813(5) 0.0483(15) Uani 1 1 d . . . . .
 H2 H 0.834158 0.740424 0.561904 0.058 Uiso 1 1 calc R . . . .

loop_
  _atom_site_aniso_label
  _atom_site_aniso_U_11
  _atom_site_aniso_U_22
  _atom_site_aniso_U_33
  _atom_site_aniso_U_23
  _atom_site_aniso_U_13
  _atom_site_aniso_U_12
 S1 0.0268(6) 0.0347(6) 0.0267(5) 0.0013(6) -0.0002(4) -0.0036(6)
 Cl1 0.0417(7) 0.0325(6) 0.0299(6) 0.0030(6) 0.0052(5) -0.0008(7)
 F2 0.0342(16) 0.0339(16) 0.0369(15) 0.0047(12) -0.0076(12) 0.0068(13)
 F1 0.0483(18) 0.0245(15) 0.0390(16) 0.0026(12) -0.0053(13) -0.0116(13)
 O2 0.0239(19) 0.054(2) 0.0349(18) -0.0033(16) -0.0062(15) 0.0059(16)
 O3 0.0210(18) 0.041(2) 0.046(2) -0.0110(16) -0.0030(15) 0.0057(15)
 O4 0.051(2) 0.0226(18) 0.045(2) 0.0032(15) -0.0026(17) -0.0022(16)
 O1 0.056(2) 0.046(2) 0.0338(19) 0.0092(17) 0.0048(17) -0.014(2)
 N1 0.025(2) 0.023(2) 0.035(2) 0.0023(17) -0.0105(17) -0.0025(17)
 C17 0.026(2) 0.024(2) 0.021(2) -0.0017(18) 0.0025(18) 0.000(2)
 C22 0.023(3) 0.031(3) 0.030(3) 0.000(2) -0.003(2) 0.001(2)
 C11 0.021(2) 0.028(2) 0.023(2) -0.0005(19) -0.0028(18) 0.002(2)
 C16 0.021(3) 0.036(3) 0.028(3) -0.001(2) 0.001(2) -0.003(2)
 C10 0.026(3) 0.029(2) 0.021(2) -0.0028(19) -0.0021(19) 0.001(2)
 C19 0.032(3) 0.031(3) 0.028(3) 0.001(2) 0.000(2) 0.004(2)
 C21 0.030(3) 0.029(3) 0.035(3) -0.003(2) 0.001(2) -0.004(2)
 C20 0.034(3) 0.020(2) 0.030(3) 0.0011(19) 0.006(2) 0.001(2)
 C12 0.026(3) 0.029(3) 0.033(3) 0.000(2) 0.003(2) 0.000(2)
 C8 0.022(2) 0.022(2) 0.028(2) 0.003(2) -0.0011(16) 0.000(2)
 C18 0.024(2) 0.025(2) 0.029(2) -0.0031(19) -0.0017(19) 0.001(2)
 C13 0.030(3) 0.034(3) 0.026(2) 0.001(2) -0.001(2) 0.004(2)
 C7 0.028(3) 0.022(2) 0.034(3) 0.0035(19) -0.007(2) -0.003(2)
 C14 0.038(3) 0.024(2) 0.028(2) -0.0018(19) -0.010(2) 0.000(2)
 C15 0.030(3) 0.028(3) 0.037(3) 0.002(2) -0.005(2) -0.009(2)
 C9 0.023(2) 0.023(2) 0.028(2) 0.0009(18) -0.0032(19) 0.000(2)
 C6 0.024(3) 0.040(3) 0.024(2) -0.003(2) -0.0008(19) -0.002(2)
 C1 0.044(3) 0.036(3) 0.032(3) -0.001(2) 0.000(2) 0.001(3)
 C4 0.034(3) 0.077(5) 0.039(3) -0.018(3) -0.009(2) -0.003(3)
 C5 0.037(3) 0.048(3) 0.035(3) -0.006(2) -0.005(2) 0.004(3)
 C23 0.063(4) 0.025(3) 0.042(3) 0.006(2) 0.000(3) 0.007(3)
 C3 0.046(4) 0.064(4) 0.044(3) -0.027(3) 0.005(3) -0.012(3)
 C2 0.063(4) 0.039(3) 0.044(3) -0.013(3) 0.010(3) -0.012(3)

_geom_special_details
;
 All esds (except the esd in the dihedral angle between two l.s. planes)
 are estimated using the full covariance matrix.  The cell esds are taken
 into account individually in the estimation of esds in distances, angles
 and torsion angles; correlations between esds in cell parameters are only
 used when they are defined by crystal symmetry.  An approximate (isotropic)
 treatment of cell esds is used for estimating esds involving l.s. planes.
;
loop_
  _geom_bond_atom_site_label_1
  _geom_bond_atom_site_label_2
  _geom_bond_distance
  _geom_bond_site_symmetry_2
  _geom_bond_publ_flag
 S1 O2 1.430(3) . ?
 S1 O1 1.432(3) . ?
 S1 C7 1.863(5) . ?
 S1 C6 1.745(5) . ?
 Cl1 C9 1.799(4) . ?
 F2 C7 1.352(5) . ?
 F1 C7 1.360(5) . ?
 O3 C10 1.217(5) . ?
 O4 C20 1.370(5) . ?
 O4 C23 1.415(6) . ?
 N1 C17 1.394(6) . ?
 N1 C8 1.423(6) . ?
 C17 C22 1.399(6) . ?
 C17 C18 1.384(6) . ?
 C22 C21 1.369(6) . ?
 C11 C16 1.388(6) . ?
 C11 C10 1.479(6) . ?
 C11 C12 1.402(6) . ?
 C16 C15 1.383(7) . ?
 C10 C9 1.530(6) . ?
 C19 C20 1.375(7) . ?
 C19 C18 1.396(6) . ?
 C21 C20 1.393(7) . ?
 C12 C13 1.384(6) . ?
 C8 C7 1.534(6) . ?
 C8 C9 1.543(6) . ?
 C13 C14 1.379(7) . ?
 C14 C15 1.390(7) . ?
 C6 C1 1.383(7) . ?
 C6 C5 1.390(7) . ?
 C1 C2 1.389(7) . ?
 C4 C5 1.385(8) . ?
 C4 C3 1.378(9) . ?
 C3 C2 1.372(8) . ?

loop_
  _geom_angle_atom_site_label_1
  _geom_angle_atom_site_label_2
  _geom_angle_atom_site_label_3
  _geom_angle
  _geom_angle_site_symmetry_1
  _geom_angle_site_symmetry_3
  _geom_angle_publ_flag
 O2 S1 O1 120.7(2) . . ?
 O2 S1 C7 104.11(19) . . ?
 O2 S1 C6 108.6(2) . . ?
 O1 S1 C7 105.2(2) . . ?
 O1 S1 C6 109.7(2) . . ?
 C6 S1 C7 107.6(2) . . ?
 C20 O4 C23 116.9(4) . . ?
 C17 N1 C8 125.4(4) . . ?
 N1 C17 C22 118.6(4) . . ?
 C18 C17 N1 123.7(4) . . ?
 C18 C17 C22 117.7(4) . . ?
 C21 C22 C17 121.5(4) . . ?
 C16 C11 C10 118.3(4) . . ?
 C16 C11 C12 119.1(4) . . ?
 C12 C11 C10 122.5(4) . . ?
 C15 C16 C11 120.6(4) . . ?
 O3 C10 C11 122.1(4) . . ?
 O3 C10 C9 119.2(4) . . ?
 C11 C10 C9 118.7(4) . . ?
 C20 C19 C18 120.7(5) . . ?
 C22 C21 C20 120.6(4) . . ?
 O4 C20 C19 124.9(5) . . ?
 O4 C20 C21 116.4(4) . . ?
 C19 C20 C21 118.7(4) . . ?
 C13 C12 C11 120.1(4) . . ?
 N1 C8 C7 107.4(3) . . ?
 N1 C8 C9 115.6(3) . . ?
 C7 C8 C9 110.0(4) . . ?
 C17 C18 C19 120.8(4) . . ?
 C14 C13 C12 120.1(4) . . ?
 F2 C7 S1 109.2(3) . . ?
 F2 C7 F1 105.5(3) . . ?
 F2 C7 C8 111.2(4) . . ?
 F1 C7 S1 103.9(3) . . ?
 F1 C7 C8 111.8(4) . . ?
 C8 C7 S1 114.6(3) . . ?
 C13 C14 C15 120.2(4) . . ?
 C16 C15 C14 119.8(4) . . ?
 C10 C9 Cl1 105.4(3) . . ?
 C10 C9 C8 111.7(3) . . ?
 C8 C9 Cl1 109.1(3) . . ?
 C1 C6 S1 119.2(4) . . ?
 C1 C6 C5 122.2(5) . . ?
 C5 C6 S1 118.6(4) . . ?
 C6 C1 C2 119.4(5) . . ?
 C3 C4 C5 121.6(5) . . ?
 C4 C5 C6 116.9(5) . . ?
 C2 C3 C4 120.7(5) . . ?
 C3 C2 C1 119.2(6) . . ?

loop_
  _refln_index_h
  _refln_index_k
  _refln_index_l
  _refln_F_squared_meas
  _refln_F_squared_sigma
 1 0 0 4.9 2
 1 0 0 0.2 1.1
 -1 0 0 0.1 1.2
 -1 0 0 1.6 1.3
 2 0 0 409.56 22.6
 2 0 0 392.66 19.5
 -2 0 0 363.46 20.6
 -2 0 0 388.36 19.8
 3 0 0 74.89 9.7
 3 0 0 77.49 14
 -3 0 0 70.89 13.2
 -3 0 0 65.39 12.5
 4 0 0 731.83 43.9
 4 0 0 773.22 39.2
 -4 0 0 759.72 40
 -4 0 0 734.73 42.4
 5 0 0 30.3 11.2
 5 0 0 34.7 15.5
 -5 0 0 26 11.8
 -5 0 0 42.5 12.4
 -6 0 0 46.6 16.7
 -6 0 -1 59.09 17.9
 -5 0 -1 -6.8 9.8
 -5 0 -1 3.8 6.8
 -4 0 -1 278.67 26.3
 -4 0 -1 287.37 24.1
 4 0 1 303.27 27.6
 4 0 1 275.27 22.9
 -3 0 -1 109.09 14.3
 -3 0 -1 110.69 13
 3 0 1 149.99 16.4
 3 0 1 141.69 14.6
 -2 0 -1 118.09 10.6
 -2 0 -1 117.49 11.8
 2 0 1 120.19 12.2
 2 0 1 131.99 11.2
 -1 0 -1 4995.1 97.69
 -1 0 -1 5064.89 101.49
 1 0 1 5196.08 102.29
 1 0 -1 4114.59 81.29
 1 0 -1 4076.79 82.59
 -1 0 1 4075.19 82.89
 -1 0 1 4277.67 81.69
 2 0 -1 2877.61 72.59
 2 0 -1 2954.2 70.79
 -2 0 1 2903.11 72.09
 -2 0 1 2714.63 69.59
 3 0 -1 419.06 27.7
 3 0 -1 406.86 24.3
 -3 0 1 437.46 25.6
 -3 0 1 301.37 37.7
 4 0 -1 525.05 36
 4 0 -1 537.25 32.4
 -4 0 1 546.95 35
 -4 0 1 506.55 32.7
 5 0 -1 158.58 19.1
 5 0 -1 115.89 23.9
 -5 0 1 187.08 27.2
 -5 0 1 171.38 22.4
 6 0 -1 413.56 35.9
 -6 0 1 311.97 34.1
 -6 0 -2 -1.4 9.7
 -5 0 -2 40.8 15.1
 -4 0 -2 45.5 12
 -4 0 -2 29.2 11.4
 4 0 2 35.1 12.2
 -3 0 -2 352.26 23.3
 -3 0 -2 353.16 25.6
 3 0 2 315.97 25.2
 -2 0 -2 588.24 28.6
 -2 0 -2 550.34 25.2
 2 0 2 577.74 29.4
 -1 0 -2 25.7 5.5
 1 0 2 22.6 2.9
 1 0 2 28 5.6
 0 0 -2 158.58 6.3
 0 0 -2 174.98 7.8
 0 0 -2 177.48 10.4
 0 0 2 176.68 6.7
 1 0 -2 8540.65 159.38
 1 0 -2 8297.27 150.18
 -1 0 2 8199.58 149.88
 -1 0 2 8650.63 160.18
 2 0 -2 309.87 18.2
 2 0 -2 337.87 19.4
 -2 0 2 335.37 18.4
 -2 0 2 313.67 19.5
 3 0 -2 97.59 15.2
 -3 0 2 110.09 12.5
 -3 0 2 96.09 13.3
 4 0 -2 41.9 10.8
 4 0 -2 69.59 14.9
 -4 0 2 40.6 12.3
 -4 0 2 52.29 12.8
 5 0 -2 365.36 35.5
 5 0 -2 387.06 31
 -5 0 2 362.86 33.4
 -5 0 2 401.96 34.1
 6 0 -2 45.8 15.9
 -6 0 2 60.79 18.8
 -6 0 -3 40.7 19.1
 6 0 3 30.8 14.5
 -5 0 -3 246.28 27.2
 -5 0 -3 246.48 29.3
 -4 0 -3 19.7 9.8
 -4 0 -3 19.1 8.1
 4 0 3 13 15.5
 -3 0 -3 47.5 10.9
 -3 0 -3 37.8 10.2
 3 0 3 60.89 12.6
 -2 0 -3 164.28 14.9
 2 0 3 174.38 11.5
 2 0 3 182.88 20
 -1 0 -3 4950.2 103.99
 1 0 3 5046.7 105.19
 1 0 3 4795.22 89.09
 0 0 -3 261.77 11.8
 0 0 -3 278.07 16.4
 0 0 -3 271.67 10
 0 0 3 265.97 10.1
 1 0 -3 9631.14 188.48
 1 0 -3 9722.23 171.08
 -1 0 3 9999 189.38
 2 0 -3 7.3 3.9
 2 0 -3 10.5 4.1
 -2 0 3 9.6 4.5
 -2 0 3 10.9 3.5
 3 0 -3 167.98 16.8
 3 0 -3 177.58 17.1
 -3 0 3 154.78 14.9
 -3 0 3 165.88 16.6
 4 0 -3 -3.3 3.3
 4 0 -3 10.3 7.6
 -4 0 3 0.4 6.3
 -4 0 3 12.9 7.4
 5 0 -3 -0.9 9.4
 5 0 -3 12.9 9.2
 -5 0 3 15.1 8.6
 -5 0 3 9.4 12.1
 6 0 -3 68.69 18.5
 -6 0 -4 -18.7 10.3
 -5 0 -4 203.88 27.8
 5 0 4 211.38 22.6
 -4 0 -4 37.9 11.9
 -4 0 -4 39.4 13.1
 4 0 4 39.2 10.4
 4 0 4 13.8 8.1
 -3 0 -4 29.1 9.2
 -3 0 -4 23.1 7.9
 3 0 4 9.1 5.1
 3 0 4 30.4 9.6
 -2 0 -4 210.78 17.3
 2 0 4 212.58 18.6
 2 0 4 213.08 12.2
 -1 0 -4 2087.59 41.1
 -1 0 -4 2051.99 55.09
 1 0 4 2050.49 41.9
 1 0 4 1994.1 55.09
 0 0 -4 0.9 2.5
 0 0 -4 3.9 1.7
 0 0 -4 2.2 1.6
 0 0 4 -1.4 1.1
 1 0 -4 65.69 10.9
 1 0 -4 54.49 3.8
 -1 0 4 54.49 10
 2 0 -4 265.37 15
 2 0 -4 277.17 20.6
 -2 0 4 246.68 19.6
 3 0 -4 121.39 15.3
 3 0 -4 112.09 14
 -3 0 4 144.69 16.3
 4 0 -4 47.9 12.7
 4 0 -4 34.1 11.1
 -4 0 4 56.99 15.8
 5 0 -4 2 9.2
 5 0 -4 20.2 12.6
 -5 0 4 16.2 12.1
 6 0 -4 47.2 15.4
 -6 0 -5 104.79 26
 6 0 5 112.79 20.3
 -5 0 -5 22.3 13.7
 5 0 5 44.5 11.3
 -4 0 -5 3.5 6.8
 -4 0 -5 7.8 6.3
 4 0 5 9.9 8.4
 4 0 5 10.2 4.7
 -3 0 -5 89.69 15.6
 -3 0 -5 92.29 16.6
 3 0 5 87.39 17.1
 3 0 5 81.29 9.7
 -2 0 -5 92.59 12.2
 2 0 5 83.69 14.5
 2 0 5 94.59 7.4
 -1 0 -5 2.5 1.2
 -1 0 -5 3.2 2.8
 1 0 5 5.1 3.9
 1 0 5 2.7 1.5
 0 0 -5 21.6 7.3
 0 0 -5 9.2 3.1
 0 0 -5 21.7 3.9
 0 0 5 11.2 3
 1 0 -5 170.18 16.4
 1 0 -5 208.08 17.1
 1 0 -5 200.68 6.1
 1 0 -5 213.48 6.5
 -1 0 5 193.28 17.3
 2 0 -5 4280.67 89.69
 2 0 -5 4275.17 110.39
 -2 0 5 4372.96 112.59
 3 0 -5 -2.9 3.6
 3 0 -5 1.1 4.4
 -3 0 5 3.3 6
 4 0 -5 12.5 7.9
 4 0 -5 -4.6 5.4
 -4 0 5 0.6 7.1
 5 0 -5 177.48 20.4
 6 0 -5 217.78 27
 -6 0 -6 94.59 22.3
 6 0 6 73.69 16.8
 -5 0 -6 4.4 10.8
 5 0 6 0.9 6.6
 -4 0 -6 173.88 21.3
 -4 0 -6 161.38 22.3
 4 0 6 125.59 24.4
 4 0 6 170.58 17.7
 -3 0 -6 138.89 17.7
 3 0 6 141.19 23.4
 3 0 6 143.59 11.5
 -2 0 -6 8.8 4.9
 2 0 6 0.3 5.4
 2 0 6 9.7 3.1
 -1 0 -6 574.64 16
 -1 0 -6 577.94 26.4
 1 0 6 553.54 17.5
 1 0 6 585.24 27.5
 0 0 -6 38.7 6.8
 0 0 -6 31.2 4.2
 0 0 -6 44.9 10.9
 0 0 6 29.8 4.9
 1 0 -6 2523.35 73.99
 1 0 -6 2567.34 79.89
 -1 0 6 2674.43 82.19
 2 0 -6 277.67 23.6
 2 0 -6 250.67 12.8
 2 0 -6 236.28 22.7
 -2 0 6 268.27 23.2
 3 0 -6 85.59 16.9
 3 0 -6 83.39 10.5
 -3 0 6 92.89 17.3
 4 0 -6 102.99 19.7
 4 0 -6 106.19 17.1
 -4 0 6 84.59 18.9
 5 0 -6 124.69 23.1
 5 0 -6 178.88 22.9
 6 0 -6 20.7 13.1
 -6 0 -7 15.1 23.5
 6 0 7 53.79 22.7
 6 0 7 18.2 10.9
 -5 0 -7 13.9 12.4
 5 0 7 0.9 6.3
 -4 0 -7 27.8 12.7
 4 0 7 -0.5 4.7
 -3 0 -7 234.28 23.8
 3 0 7 230.88 13.7
 3 0 7 232.58 25.7
 -2 0 -7 629.84 34.5
 2 0 7 634.44 36
 2 0 7 599.24 18.2
 -1 0 -7 3.2 3.6
 1 0 7 -2.9 2.5
 0 0 -7 6.6 5.1
 0 0 -7 7.1 2.6
 0 0 -7 3.1 3.6
 0 0 7 3.7 2.5
 1 0 -7 35 14.1
 1 0 -7 56.79 13.1
 -1 0 7 39.8 11.3
 2 0 -7 773.32 43.1
 2 0 -7 782.52 20.7
 2 0 -7 814.72 21
 2 0 -7 821.72 45.1
 -2 0 7 797.82 44.1
 3 0 -7 346.27 19.9
 3 0 -7 334.37 29
 3 0 -7 312.87 35.5
 -3 0 7 318.57 28.7
 4 0 -7 53.39 15
 4 0 -7 61.19 12.4
 -4 0 7 48.9 15.4
 5 0 -7 3.2 9.1
 5 0 -7 -2 10.7
 6 0 -7 41.2 18.1
 -5 0 -8 146.09 27.9
 5 0 8 219.18 23.9
 5 0 8 211.98 19
 -4 0 -8 12.8 12.3
 4 0 8 1.5 4.9
 -3 0 -8 23.2 10.3
 3 0 8 16.6 4.1
 3 0 8 19.8 11.4
 -2 0 -8 25.4 8.6
 2 0 8 25.8 9.7
 -1 0 -8 748.33 21
 -1 0 -8 772.32 46.5
 -1 0 -8 797.62 33.6
 1 0 8 778.82 35.3
 0 0 -8 565.04 20.4
 0 0 -8 506.15 36
 0 0 -8 538.55 25.8
 0 0 8 549.74 21.1
 1 0 -8 2127.59 78.69
 1 0 -8 1946.81 68.59
 -1 0 8 2014.9 79.39
 2 0 -8 675.03 41.8
 2 0 -8 649.04 41.8
 -2 0 8 630.84 42.1
 3 0 -8 -3.7 5.1
 3 0 -8 7.4 10.6
 3 0 -8 -4.6 2.6
 -3 0 8 0.4 6.5
 4 0 -8 118.59 15.6
 5 0 -8 12.6 12.2
 5 0 -8 -24.1 9.5
 -5 0 -9 4 11.4
 5 0 9 37.8 19.4
 5 0 9 31.8 10.2
 -4 0 -9 -12.8 8.5
 4 0 9 6.3 5.9
 4 0 9 -4.1 3.5
 -3 0 -9 72.79 15.7
 3 0 9 75.89 18.7
 -2 0 -9 219.08 21.4
 2 0 9 232.18 22.8
 -1 0 -9 8.4 8.4
 -1 0 -9 4.7 4.4
 1 0 9 7 5
 0 0 -9 158.38 14.2
 0 0 -9 144.09 10
 0 0 -9 187.38 22.5
 0 0 9 159.58 10.8
 1 0 -9 581.34 41.1
 1 0 -9 579.14 34.4
 2 0 -9 -9 7.9
 2 0 -9 -6.4 5.4
 -2 0 9 5.1 7.2
 3 0 -9 379.36 35.4
 3 0 -9 364.66 37.4
 4 0 -9 -10.7 6.2
 5 0 -9 12.6 10.9
 5 0 -9 14.5 13.8
 -5 0 -10 -24.5 10.8
 5 0 10 10 5.8
 5 0 10 1.2 7.2
 -4 0 -10 79.79 18.2
 -3 0 -10 9.3 9.9
 3 0 10 0.6 12.5
 -2 0 -10 62.89 13.5
 2 0 10 42.6 14.4
 -1 0 -10 120.69 6.6
 -1 0 -10 159.48 15.1
 -1 0 -10 147.69 26.6
 1 0 10 86.69 21.5
 0 0 -10 178.68 15.7
 0 0 -10 152.18 26.9
 0 0 10 163.38 10.5
 1 0 -10 72.39 14.5
 1 0 -10 89.19 20.3
 2 0 -10 246.78 29.9
 2 0 -10 235.68 27.8
 3 0 -10 122.69 25.2
 4 0 -10 -2.7 2.9
 4 0 -10 10.6 3.5
 4 0 -10 -15.1 7.3
 5 0 -10 45.5 17.1
 5 0 -10 28.6 15.6
 -4 0 -11 9 12.8
 -3 0 -11 11 10.4
 3 0 11 4 15.9
 -2 0 -11 171.58 21.1
 -2 0 -11 144.29 29
 2 0 11 214.38 23.2
 -1 0 -11 50.39 17.1
 -1 0 -11 65.39 12.1
 1 0 11 76.19 13.5
 0 0 -11 6.9 6.8
 0 0 -11 3.8 7.2
 1 0 -11 4.3 8.8
 1 0 -11 -3.9 6.3
 2 0 -11 5.9 13.8
 2 0 -11 -11.9 7.4
 3 0 -11 328.17 36.5
 4 0 -11 38.3 16.4
 -4 0 -12 17.8 12.9
 -3 0 -12 9.1 12.8
 -3 0 -12 37.2 15.4
 -2 0 -12 -4 9
 -2 0 -12 18.8 10.2
 2 0 12 -17.6 9.6
 -1 0 -12 69.89 22.1
 1 0 12 87.29 13.7
 0 0 -12 2.4 6.5
 0 0 -12 0.5 9.1
 1 0 -12 32.5 12.7
 1 0 -12 11.3 8.7
 2 0 -12 278.07 34.2
 2 0 -12 287.27 31.8
 3 0 -12 114.99 25.1
 4 0 -12 1.8 12.9
 -3 0 -13 -8.3 13.4
 -2 0 -13 24.2 16
 -2 0 -13 5 11.6
 2 0 13 40.6 16.4
 -1 0 -13 28 15.3
 0 0 -13 6.4 9.2
 0 0 -13 2.6 12.5
 1 0 -13 96.99 21.9
 1 0 -13 80.09 15.6
 2 0 -13 -6.2 10.4
 2 0 -13 -2.9 14.2
 3 0 -13 38.5 16.9
 -2 0 -14 6.4 13.9
 2 0 14 20.5 16.5
 -1 0 -14 39.7 15.1
 1 0 14 31.5 10.3
 0 0 -14 110.09 14.5
 0 0 -14 94.39 28
 1 0 -14 80.09 24.8
 1 0 -14 54.69 16.2
 2 0 -14 0.5 22
 2 1 -14 144.99 28.5
 1 1 -14 27.9 14.4
 1 1 -14 46.6 21.4
 0 1 -14 36.5 11.2
 0 1 -14 50.39 20.3
 1 -1 14 175.98 16.1
 -1 1 -14 186.78 37.6
 2 -1 14 29.1 17.7
 -2 1 -14 4.9 18.5
 3 1 -13 35.6 17.6
 2 1 -13 20.9 14.7
 1 1 -13 -11.2 11.9
 1 1 -13 1.4 10.6
 0 1 -13 193.38 34.3
 1 -1 13 10.8 8
 -1 1 -13 27.9 12.5
 2 -1 13 61.29 17.2
 -2 1 -13 77.49 23.3
 4 1 -12 -25.5 11
 3 1 -12 28.4 17.5
 2 1 -12 32.4 17.5
 2 1 -12 15.8 12.8
 1 1 -12 113.69 25.2
 1 1 -12 68.99 16.2
 0 1 -12 24.7 9.1
 0 1 -12 8 11.2
 -1 1 -12 147.79 28.4
 -1 1 -12 113.09 8.1
 2 -1 12 78.89 17.1
 -2 1 -12 85.59 21.4
 -3 1 -12 31.5 15.8
 -3 1 -12 11.1 11.7
 -4 1 -12 60.39 20.8
 4 1 -11 211.78 29.3
 3 1 -11 40 17.7
 2 1 -11 -12.3 11.1
 2 1 -11 29.4 12.1
 1 1 -11 41.4 13.2
 1 1 -11 72.09 19.8
 0 1 -11 186.18 19.1
 0 1 -11 128.69 26.4
 -1 1 -11 83.89 8.2
 -1 1 -11 92.79 23
 2 -1 11 332.37 30.3
 -2 1 -11 280.77 34.9
 -2 1 -11 315.07 26.2
 3 -1 11 129.79 27
 -3 1 -11 95.39 24.4
 -3 1 -11 119.99 21.5
 -4 1 -11 20.3 10.7
 5 1 -10 51.09 18.7
 4 1 -10 26.5 14.7
 3 1 -10 18.7 13.2
 2 1 -10 55.89 14.7
 2 1 -10 27.1 13.4
 1 1 -10 55.49 17
 1 1 -10 61.39 12
 0 -1 10 159.28 8.5
 0 1 -10 122.69 14.3
 0 1 -10 153.48 27.7
 1 -1 10 98.29 12.6
 -1 1 -10 106.39 12.3
 -1 1 -10 82.09 20.3
 -1 1 -10 89.49 7.7
 2 -1 10 773.32 43.8
 -2 1 -10 878.21 44.4
 3 -1 10 10.9 11.6
 -3 1 -10 -2.3 8.7
 4 -1 10 137.99 10.2
 -4 1 -10 91.49 20.1
 5 -1 10 31.1 13.6
 5 -1 10 33.9 9.5
 -5 1 -10 40.1 17.2
 5 1 -9 32 12.2
 5 1 -9 -3.8 8.4
 4 1 -9 203.48 14.9
 4 1 -9 207.88 26.9
 3 1 -9 157.28 29.9
 3 1 -9 125.29 25.5
 -2 -1 9 41.4 13.3
 2 1 -9 15.1 7.5
 2 1 -9 26.6 10.6
 1 1 -9 565.44 42
 1 1 -9 502.35 32.5
 0 -1 9 432.16 16.6
 0 1 -9 432.66 25.2
 0 1 -9 421.16 34.9
 1 -1 9 121.69 13.2
 -1 1 -9 135.69 9.7
 -1 1 -9 102.99 20.6
 -1 1 -9 106.79 11.9
 2 -1 9 11.4 3
 2 -1 9 22.6 8.6
 -2 1 -9 3.9 5.8
 3 -1 9 116.59 9.6
 3 -1 9 121.99 23.2
 -3 1 -9 102.99 18.9
 4 -1 9 118.79 11.7
 -4 1 -9 98.19 21.5
 5 -1 9 3.3 8.9
 -5 1 -9 -4.9 9.2
 5 1 -8 64.19 17.9
 5 1 -8 38.6 15.2
 4 1 -8 40.8 15
 -3 -1 8 41.7 12.5
 3 1 -8 64.29 6.6
 3 1 -8 72.29 20
 3 1 -8 57.09 15.2
 -2 -1 8 914.11 53.79
 2 1 -8 854.21 48.5
 2 1 -8 880.61 49.6
 -1 -1 8 50.09 14.6
 1 1 -8 63.59 15.6
 1 1 -8 62.19 12.6
 0 -1 8 227.78 11.7
 0 1 -8 217.68 23.6
 0 1 -8 247.78 17.8
 1 -1 8 237.18 18.1
 -1 1 -8 225.18 12.5
 -1 1 -8 254.97 17.8
 -1 1 -8 252.37 26.4
 2 -1 8 864.21 27.8
 2 -1 8 895.01 44.9
 -2 1 -8 930.11 43.6
 3 -1 8 220.18 25.4
 3 -1 8 197.38 13.9
 -3 1 -8 201.38 23.4
 4 -1 8 51.69 9.8
 -4 1 -8 -2.6 10
 5 -1 8 104.29 16.1
 -5 1 -8 81.79 20.9
 6 1 -7 57.59 18.8
 5 1 -7 59.09 16.8
 5 1 -7 42 14.8
 4 1 -7 95.39 15.7
 4 1 -7 115.29 22
 -3 -1 7 199.28 33.5
 3 1 -7 226.18 24.4
 3 1 -7 245.58 15.7
 -2 -1 7 74.69 16.5
 2 1 -7 86.79 17.4
 2 1 -7 96.69 17.4
 -1 -1 7 253.97 24.1
 1 1 -7 280.17 22.6
 1 1 -7 262.47 24.8
 0 -1 7 55.19 5.4
 0 1 -7 47.5 12.5
 0 1 -7 31.1 7.3
 1 -1 7 254.67 17.9
 1 -1 7 215.68 13.2
 -1 1 -7 226.08 22.8
 -1 1 -7 222.18 11.8
 -1 1 -7 225.78 16.7
 2 -1 7 101.19 8.6
 2 -1 7 117.89 18.1
 -2 1 -7 107.29 13.8
 3 -1 7 110.99 20.2
 3 -1 7 111.59 10.9
 -3 1 -7 123.59 17
 4 -1 7 255.77 19.6
 -4 1 -7 258.67 29.1
 5 -1 7 2.5 7.9
 -5 1 -7 24.6 12
 6 -1 7 12.2 10
 -6 1 -7 29.7 16.5
 6 1 -6 -11.4 8.4
 5 1 -6 160.18 24.6
 5 1 -6 213.28 26.3
 -4 -1 6 127.99 22.1
 4 1 -6 113.29 15.1
 4 1 -6 107.09 19.6
 -3 -1 6 19.1 11.3
 3 1 -6 26.5 9.8
 3 1 -6 23.5 11.8
 3 1 -6 27.2 7
 -2 -1 6 746.53 41.4
 2 1 -6 760.62 41.9
 2 1 -6 779.02 41.5
 2 1 -6 782.42 23
 -1 -1 6 1539.65 59.09
 1 1 -6 1562.24 59.19
 1 1 -6 1439.36 54.09
 0 -1 6 6.1 2.6
 0 1 -6 5.1 4.4
 0 1 -6 15 4.4
 1 -1 6 75.29 9.6
 1 -1 6 73.59 7.2
 -1 1 -6 76.49 6.3
 -1 1 -6 82.29 9.2
 2 -1 6 51.69 11.2
 2 -1 6 34.2 6.1
 -2 1 -6 74.29 13.5
 3 -1 6 43.5 8.2
 3 -1 6 48.7 13
 -3 1 -6 55.29 13.6
 4 -1 6 229.98 18.8
 4 -1 6 258.87 29.1
 -4 1 -6 198.28 25.3
 -4 1 -6 193.38 22
 5 -1 6 38.1 12.4
 -5 1 -6 11.6 13.7
 6 -1 6 12.1 9.3
 -6 1 -6 18.6 11.8
 6 1 -5 164.88 28.3
 5 1 -5 19.7 10.3
 5 1 -5 23.5 12.5
 -4 -1 5 35 12.8
 4 1 -5 19.9 7.9
 4 1 -5 18.4 8.7
 4 1 -5 3.4 12.1
 -3 -1 5 329.97 27.1
 3 1 -5 307.27 25.5
 3 1 -5 264.07 27.6
 3 1 -5 307.07 20.5
 -2 -1 5 515.35 31.5
 2 1 -5 514.95 20.3
 2 1 -5 538.35 32.2
 2 1 -5 565.94 34.5
 -1 -1 5 377.76 25.3
 1 1 -5 434.46 26.5
 1 1 -5 413.96 25.4
 0 -1 5 378.46 14
 0 -1 5 364.16 18.9
 0 1 -5 379.16 13.3
 0 1 -5 376.76 18.8
 0 1 -5 383.56 24.2
 1 -1 5 2451.85 56.09
 1 -1 5 2493.55 65.19
 -1 1 -5 2561.94 64.79
 -1 1 -5 2488.85 53.69
 2 -1 5 35 6.2
 2 -1 5 41.6 9.6
 -2 1 -5 31.9 9.8
 3 -1 5 382.46 21.5
 3 -1 5 362.56 29.2
 -3 1 -5 319.47 26.7
 4 -1 5 704.03 35.5
 4 -1 5 747.43 47.8
 -4 1 -5 752.12 47.5
 5 -1 5 79.59 15.1
 -5 1 -5 95.19 21.4
 6 -1 5 51.69 17.9
 -6 1 -5 55.89 17.1
 6 1 -4 60.19 18.3
 -5 -1 4 7.9 8.3
 5 1 -4 15.8 9.1
 5 1 -4 13.3 10.2
 -4 -1 4 62.09 12.8
 -4 -1 4 89.19 18.1
 4 1 -4 53.39 12.9
 4 1 -4 37.9 11
 -3 -1 4 778.62 41.3
 -3 -1 4 816.52 34.7
 3 1 -4 841.52 41.8
 3 1 -4 797.52 36
 -2 -1 4 178.08 17.5
 -2 -1 4 194.18 12.4
 2 1 -4 202.18 17.8
 2 1 -4 199.58 19.4
 2 1 -4 185.48 12.5
 -1 -1 4 506.15 26.8
 1 1 -4 507.25 26.5
 1 1 -4 521.05 11.9
 1 1 -4 509.55 26.5
 0 -1 4 240.78 9.8
 0 -1 4 225.38 13.5
 0 1 -4 235.38 13.5
 0 1 -4 252.47 17.7
 0 1 -4 238.18 9.4
 1 -1 4 546.05 18.8
 1 -1 4 545.25 24.1
 -1 1 -4 535.95 17.7
 -1 1 -4 550.54 23.8
 2 -1 4 101.49 12.9
 2 -1 4 102.59 9
 -2 1 -4 115.09 12.7
 3 -1 4 855.31 35.4
 3 -1 4 892.61 46
 -3 1 -4 916.01 45.1
 -3 1 -4 837.02 39.1
 4 -1 4 21.4 7
 4 -1 4 30.9 10.5
 -4 1 -4 17.4 11.1
 -4 1 -4 24.9 10
 5 -1 4 334.27 28.2
 -5 1 -4 338.57 31.2
 -5 1 -4 260.37 31.2
 6 -1 4 101.59 18.4
 -6 1 -4 15 14.5
 -6 -1 3 107.69 22.8
 6 1 -3 91.99 18.4
 -5 -1 3 246.28 24.6
 -5 -1 3 206.18 28.4
 5 1 -3 161.18 28
 5 1 -3 178.78 20.9
 -4 -1 3 70.19 15.7
 -4 -1 3 66.19 14
 4 1 -3 77.59 15.4
 4 1 -3 78.09 15.5
 -3 -1 3 25.2 8.2
 -3 -1 3 26 7.3
 3 1 -3 37.1 8.5
 3 1 -3 31.4 8.9
 -2 -1 3 80.99 13.5
 -2 -1 3 69.79 7.9
 2 1 -3 86.49 10.9
 2 1 -3 77.19 8.3
 -1 -1 3 5439.46 116.49
 -1 -1 3 5364.46 96.59
 1 1 -3 5246.77 116.49
 1 1 -3 5360.96 97.49
 1 1 -3 5417.36 115.49
 0 -1 3 7911.21 146.69
 0 -1 3 7909.31 137.39
 0 -1 3 7837.42 153.78
 0 1 -3 7799.42 153.58
 0 1 -3 7657.93 145.09
 1 -1 3 1579.34 37.7
 1 -1 3 1606.34 45.4
 -1 1 -3 1590.74 37.3
 -1 1 -3 1816.32 46.9
 2 -1 3 164.68 19.1
 2 -1 3 167.48 11.9
 -2 1 -3 174.58 15.8
 3 -1 3 66.09 14.4
 3 -1 3 55.29 10.5
 -3 1 -3 44.8 9.5
 -3 1 -3 73.49 14.7
 4 -1 3 1302.97 51.79
 4 -1 3 1243.18 82.39
 -4 1 -3 1143.99 49.8
 -4 1 -3 1068.79 56.39
 5 -1 3 383.96 31.4
 -5 1 -3 350.26 31.9
 -5 1 -3 396.56 36.7
 6 -1 3 1.7 8.2
 -6 1 -3 15.7 12.8
 -6 -1 2 74.79 21.8
 6 1 -2 118.19 22.1
 -5 -1 2 131.49 23.2
 -5 -1 2 94.99 21.1
 5 1 -2 111.69 22.7
 5 1 -2 142.39 24
 -4 -1 2 231.88 22.6
 -4 -1 2 263.67 24.4
 4 1 -2 239.38 22.1
 4 1 -2 223.38 22.9
 -3 -1 2 31 8.3
 -3 -1 2 22.2 6.4
 3 1 -2 33.2 9.2
 3 1 -2 39.1 9.2
 -2 -1 2 467.05 22
 -2 -1 2 454.05 24.4
 2 1 -2 434.06 23.7
 2 1 -2 467.25 23.1
 -1 -1 2 410.46 14.4
 -1 -1 2 417.96 19.5
 1 1 -2 451.75 21.9
 1 1 -2 393.06 19.1
 1 1 -2 412.36 14.8
 0 -1 2 221.38 10.7
 0 -1 2 221.68 7.5
 0 -1 2 212.18 12
 0 1 -2 236.48 10.9
 0 1 -2 214.68 11.8
 1 -1 2 3412.76 69.39
 1 -1 2 3545.75 76.59
 -1 1 -2 3519.75 69.89
 -1 1 -2 3508.25 76.29
 2 -1 2 241.38 15.1
 2 -1 2 258.07 18.8
 -2 1 -2 220.88 14.6
 -2 1 -2 233.78 17.6
 3 -1 2 1896.61 67.99
 -3 1 -2 1653.93 55.49
 -3 1 -2 1813.12 65.19
 4 -1 2 114.19 20.7
 -4 1 -2 139.49 18.9
 -4 1 -2 146.79 16.2
 -5 1 -2 428.36 32.8
 -5 1 -2 321.87 54.69
 6 -1 2 89.49 19.2
 -6 1 -2 106.49 22.8
 -6 -1 1 4.3 11.7
 6 1 -1 -2.2 8.3
 -5 -1 1 328.97 30.6
 -5 -1 1 272.17 28.8
 5 1 -1 286.17 32.2
 5 1 -1 300.67 26.5
 -4 -1 1 106.39 18.3
 -4 -1 1 113.39 18.8
 4 1 -1 94.29 16.7
 4 1 -1 103.89 19.2
 -3 -1 1 159.08 15.6
 -3 -1 1 166.68 29.7
 3 1 -1 163.48 16.6
 3 1 -1 179.88 16.4
 -2 -1 1 751.12 30.4
 -2 -1 1 744.43 29.7
 2 1 -1 649.74 28.4
 2 1 -1 685.03 29.8
 -1 -1 1 909.01 28.5
 -1 -1 1 908.41 26.3
 1 1 -1 946.81 28.5
 1 1 -1 905.61 26.5
 1 -1 1 2250.87 54.09
 1 -1 1 2355.66 50.79
 -1 1 -1 2322.67 54.39
 2 -1 1 1483.75 48.6
 -2 1 -1 1452.75 42
 -2 1 -1 1386.06 47.1
 3 -1 1 537.95 27.4
 3 -1 1 530.65 32.7
 -3 1 -1 515.25 27.4
 -3 1 -1 557.04 32.6
 4 -1 1 57.69 14.9
 -4 1 -1 94.29 16
 -4 1 -1 94.09 18.7
 -5 1 -1 1041.7 53.19
 -5 1 -1 985.6 57.79
 -6 1 -1 71.59 22
 7 -1 1 7.2 14.4
 -6 -1 0 458.35 42.1
 6 1 0 515.55 40.4
 -5 -1 0 651.13 42.4
 -5 -1 0 617.94 43.5
 5 1 0 620.64 40.3
 5 1 0 573.04 48
 -4 -1 0 208.98 21.2
 -4 -1 0 218.88 21
 4 1 0 192.28 22.3
 4 1 0 222.08 20.3
 -3 -1 0 552.34 31.7
 -3 -1 0 560.04 30.3
 3 1 0 478.65 29.7
 3 1 0 561.44 32.9
 -2 -1 0 652.63 27.8
 -2 -1 0 661.03 29.7
 2 1 0 659.53 30.2
 2 1 0 663.23 27.3
 -1 -1 0 3343.97 70.09
 -1 -1 0 3328.17 71.49
 1 1 0 3402.66 72.09
 1 -1 0 3425.26 71.09
 1 -1 0 3286.77 64.99
 -1 1 0 3377.96 65.59
 -1 1 0 3328.17 70.39
 2 -1 0 672.63 29.4
 2 -1 0 685.63 25.8
 -2 1 0 675.13 25.8
 -2 1 0 705.73 30
 3 -1 0 562.34 27.6
 3 -1 0 524.95 32.3
 -3 1 0 564.94 31.7
 -3 1 0 590.64 29.4
 4 -1 0 197.08 22.9
 4 -1 0 179.38 17.5
 -4 1 0 179.98 20.5
 -4 1 0 204.68 19.6
 5 -1 0 659.63 39.4
 5 -1 0 392.66 65.29
 -5 1 0 541.55 38.6
 -5 1 0 609.94 43.4
 -6 1 0 460.25 42.2
 7 -1 0 1.7 14.8
 -6 -1 -1 72.09 21
 -5 -1 -1 1036.9 55.49
 -5 -1 -1 1072.79 58.79
 5 1 1 1023.9 53.19
 -4 -1 -1 82.89 17
 -4 -1 -1 104.99 18.2
 4 1 1 84.99 17.1
 4 1 1 90.09 15.8
 -3 -1 -1 578.14 32.9
 -3 -1 -1 532.85 29.8
 3 1 1 530.55 32.8
 3 1 1 550.24 29.4
 -2 -1 -1 1391.06 43.5
 -2 -1 -1 1427.86 48.2
 2 1 1 1443.76 44.1
 2 1 1 1411.76 48.4
 -1 -1 -1 2323.17 55.39
 -1 -1 -1 2315.37 52.19
 1 1 1 2324.27 52.39
 1 1 1 2142.99 54.29
 1 -1 -1 866.01 24.3
 1 -1 -1 878.01 25.7
 -1 1 1 870.81 24.6
 2 -1 -1 747.53 27.7
 2 -1 -1 732.73 30
 -2 1 1 715.23 29.6
 -2 1 1 692.23 27.5
 3 -1 -1 196.88 15.9
 3 -1 -1 177.68 17.3
 -3 1 1 183.58 19.7
 -3 1 1 173.18 15.1
 4 -1 -1 126.19 21.4
 4 -1 -1 106.79 16.8
 -4 1 1 102.19 17.7
 -4 1 1 114.99 18.2
 5 -1 -1 219.98 29
 5 -1 -1 304.27 26.4
 -5 1 1 332.67 31.2
 -5 1 1 266.17 29.1
 6 -1 -1 13.3 10.1
 -6 -1 -2 112.89 25.6
 -5 -1 -2 375.36 33.7
 -5 -1 -2 324.17 63.29
 -4 -1 -2 139.49 22.8
 -4 -1 -2 141.69 18.2
 4 1 2 220.48 25.2
 -3 -1 -2 1784.92 58.69
 -3 -1 -2 1676.53 62.39
 3 1 2 1647.64 64.09
 -2 -1 -2 236.38 18.4
 -2 -1 -2 253.57 16.9
 2 1 2 238.48 18.3
 -1 -1 -2 3451.75 78.29
 1 1 2 3543.85 79.19
 0 -1 -2 221.78 9.8
 0 1 2 208.88 9.4
 1 -1 -2 406.86 17.4
 -1 1 2 417.46 17.7
 2 -1 -2 460.35 22.2
 2 -1 -2 420.36 21.5
 -2 1 2 474.35 23
 -2 1 2 454.75 22
 3 -1 -2 30.5 8.9
 3 -1 -2 34.1 7.9
 -3 1 2 30.3 8.8
 -3 1 2 46.5 9.9
 4 -1 -2 245.98 21.5
 4 -1 -2 234.58 23.2
 -4 1 2 246.08 22.6
 -4 1 2 247.48 23.5
 5 -1 -2 83.09 19.8
 5 -1 -2 140.49 18.1
 -5 1 2 134.69 23.3
 -5 1 2 164.48 22.1
 6 -1 -2 79.19 17.4
 -6 -1 -3 6.7 11.9
 -5 -1 -3 350.86 35.3
 -4 -1 -3 1208.68 53.99
 -4 -1 -3 1251.47 60.19
 4 1 3 1206.08 69.49
 -3 -1 -3 40.9 10.3
 -3 -1 -3 58.59 12.4
 3 1 3 30.8 10.3
 -2 -1 -3 164.58 16
 -2 -1 -3 150.38 17.7
 2 1 3 126.79 24.9
 -1 -1 -3 1658.53 47.4
 1 1 3 1611.04 47.1
 1 1 3 1643.34 31.4
 0 -1 -3 8011.4 145.99
 0 -1 -3 8374.96 158.88
 0 1 3 7691.13 145.09
 1 -1 -3 5367.86 113.09
 -1 1 3 5484.35 113.99
 2 -1 -3 74.99 9.5
 2 -1 -3 59.09 7.7
 -2 1 3 90.19 10.7
 3 -1 -3 33.5 8.7
 -3 1 3 30.1 8.6
 4 -1 -3 74.89 13.9
 4 -1 -3 69.39 15.5
 -4 1 3 67.79 14
 5 -1 -3 193.88 22.4
 5 -1 -3 185.38 25.6
 -5 1 3 176.48 22.8
 6 -1 -3 58.19 14.8
 -6 -1 -4 84.19 22.7
 -5 -1 -4 336.07 33.7
 -4 -1 -4 23.4 11.8
 -4 -1 -4 20.6 10
 4 1 4 19 10.9
 -3 -1 -4 884.81 41.5
 -3 -1 -4 870.11 44.5
 3 1 4 816.02 44.8
 -2 -1 -4 107.29 13
 2 1 4 114.79 8.2
 2 1 4 109.59 13.5
 -1 -1 -4 548.95 25.1
 1 1 4 555.74 25.7
 0 -1 -4 218.58 11.4
 0 -1 -4 224.38 11.2
 0 -1 -4 238.28 17
 0 1 4 230.58 11.6
 1 -1 -4 518.05 26.3
 -1 1 4 543.35 26.5
 2 -1 -4 187.48 12.7
 2 -1 -4 175.88 15.7
 -2 1 4 141.79 17.9
 3 -1 -4 882.11 41.1
 3 -1 -4 825.02 39.7
 -3 1 4 827.02 41.1
 4 -1 -4 70.19 15
 4 -1 -4 58.59 13.7
 -4 1 4 66.19 15.2
 5 -1 -4 6.1 6.3
 5 -1 -4 0.1 10.5
 -5 1 4 22 10.9
 6 -1 -4 103.79 21.5
 -6 -1 -5 22.2 18.2
 6 1 5 46.8 14.2
 6 1 5 20.1 24.7
 -5 -1 -5 66.49 18.1
 5 1 5 73.89 15.4
 -4 -1 -5 692.63 42.4
 -4 -1 -5 678.43 44.1
 4 1 5 817.42 44.4
 4 1 5 677.13 48.2
 -3 -1 -5 327.07 25.1
 -3 -1 -5 337.57 27.5
 3 1 5 283.87 26.8
 3 1 5 353.76 18.6
 -2 -1 -5 43.7 15.2
 2 1 5 37.3 4
 2 1 5 47.7 10.9
 -1 -1 -5 2716.13 69.59
 1 1 5 2479.85 68.69
 0 -1 -5 382.66 16.6
 0 -1 -5 378.96 24.5
 0 -1 -5 353.06 16.4
 0 1 5 389.76 16.7
 1 -1 -5 414.36 25.3
 1 -1 -5 419.46 15.2
 2 -1 -5 531.35 22.1
 2 -1 -5 451.95 35.2
 -2 1 5 500.55 29.6
 3 -1 -5 290.97 23.8
 3 -1 -5 301.97 21
 -3 1 5 301.77 25.4
 4 -1 -5 26.7 10.1
 4 -1 -5 17.7 9.3
 -4 1 5 29.3 10.2
 5 -1 -5 37.2 14.8
 5 -1 -5 37.3 11.1
 -5 1 5 38.4 18.4
 6 -1 -5 180.58 24.4
 -6 -1 -6 -9.9 13.5
 6 1 6 23.2 9.5
 6 1 6 0.3 19.6
 -5 -1 -6 10.9 12.8
 5 1 6 46.9 14.5
 5 1 6 36 10.4
 -4 -1 -6 230.88 25.8
 -4 -1 -6 184.18 22.4
 4 1 6 228.78 29.1
 4 1 6 213.68 17.3
 -3 -1 -6 55.99 13.8
 3 1 6 35.6 11.4
 3 1 6 46.6 7.4
 -2 -1 -6 39.5 9.8
 2 1 6 48.9 3.7
 2 1 6 56.89 11.9
 -1 -1 -6 95.29 10.8
 1 1 6 88.79 13.2
 0 -1 -6 14.5 7.9
 0 -1 -6 8.5 3.4
 0 -1 -6 10.7 3.7
 0 1 6 9.7 3.3
 1 -1 -6 1453.75 51.69
 1 -1 -6 1528.45 57.89
 1 -1 -6 1504.45 35.2
 -1 1 6 1552.94 58.09
 2 -1 -6 795.12 40
 2 -1 -6 715.33 24.8
 -2 1 6 707.23 38.7
 3 -1 -6 35 10.8
 3 -1 -6 30.8 7.5
 -3 1 6 18.6 7.8
 4 -1 -6 133.49 22.5
 4 -1 -6 138.49 18
 -4 1 6 142.59 25.5
 5 -1 -6 184.38 29.1
 6 -1 -6 10.7 12.5
 -6 -1 -7 15.7 17
 6 1 7 6.7 10.7
 6 1 7 21.5 20.6
 -5 -1 -7 22 13.3
 5 1 7 5.4 11.1
 5 1 7 12.9 7.3
 -4 -1 -7 200.98 25.6
 4 1 7 243.18 16.7
 4 1 7 246.78 20.5
 -3 -1 -7 140.39 18.6
 3 1 7 129.99 23.5
 3 1 7 102.59 9.5
 3 1 7 113.19 8.5
 -2 -1 -7 93.49 12.7
 2 1 7 96.39 16.2
 -1 -1 -7 226.48 17.7
 1 1 7 231.68 17.8
 0 -1 -7 39.8 7.1
 0 -1 -7 49.5 6.5
 0 -1 -7 52.29 13.4
 0 1 7 49.6 6.5
 1 -1 -7 245.58 10
 1 -1 -7 262.07 22
 1 -1 -7 253.27 23.7
 -1 1 7 238.48 23.5
 2 -1 -7 108.49 8.4
 2 -1 -7 98.29 18
 2 -1 -7 87.09 7.5
 -2 1 7 111.79 19.6
 3 -1 -7 243.28 17.7
 3 -1 -7 254.07 23.8
 -3 1 7 240.08 24.7
 4 -1 -7 98.89 17.1
 4 -1 -7 89.99 18.2
 -4 1 7 100.29 20.6
 5 -1 -7 44.6 12.2
 5 -1 -7 80.59 18.4
 6 -1 -7 76.99 22.1
 -5 -1 -8 81.49 22.6
 5 1 8 115.29 22.8
 5 1 8 88.09 17.2
 -4 -1 -8 66.39 17.6
 4 1 8 53.79 8.8
 4 1 8 61.19 10.5
 -3 -1 -8 176.68 23.1
 3 1 8 236.78 43.3
 -2 -1 -8 847.22 42.6
 2 1 8 882.01 45.1
 -1 -1 -8 221.48 25.6
 -1 -1 -8 265.07 19
 1 1 8 237.08 18.9
 0 -1 -8 237.88 15.7
 0 -1 -8 213.18 22.4
 0 -1 -8 217.88 13.7
 0 1 8 228.78 13.9
 1 -1 -8 67.19 16
 1 -1 -8 61.39 11.8
 1 -1 -8 55.49 3.4
 2 -1 -8 905.51 23
 2 -1 -8 926.71 49.5
 2 -1 -8 909.11 49.3
 2 -1 -8 919.41 22.9
 -2 1 8 944.61 51.79
 3 -1 -8 49.5 8.7
 3 -1 -8 69.59 18.4
 3 -1 -8 49.5 14.5
 -3 1 8 77.79 17.8
 4 -1 -8 70.39 16.6
 4 -1 -8 51.89 11.5
 5 -1 -8 64.59 16.2
 5 -1 -8 53.99 16.8
 -5 -1 -9 10.9 12.9
 5 1 9 15.6 7.6
 5 1 9 -3.3 8.4
 -4 -1 -9 110.79 21.5
 4 1 9 109.29 6.6
 4 1 9 102.69 6.6
 -3 -1 -9 134.39 23.2
 3 1 9 131.49 24.7
 -2 -1 -9 3.6 6.7
 -1 -1 -9 129.49 23.8
 -1 -1 -9 143.89 14
 1 1 9 128.49 15.7
 0 -1 -9 426.96 19.5
 0 -1 -9 440.76 23
 0 -1 -9 478.25 36.1
 0 1 9 414.46 20
 1 -1 -9 465.85 30.6
 1 -1 -9 498.95 37.9
 2 -1 -9 32 10.2
 2 -1 -9 21.5 9.9
 -2 1 9 30.8 11.5
 3 -1 -9 135.19 9.4
 3 -1 -9 150.58 10.3
 3 -1 -9 128.99 24.8
 3 -1 -9 144.59 25.1
 -3 1 9 131.19 25.4
 4 -1 -9 169.98 20.3
 4 -1 -9 190.18 25.8
 5 -1 -9 6.1 12.3
 5 -1 -9 -3.5 10.9
 -5 -1 -10 27.2 15.9
 -4 -1 -10 121.49 25.7
 -3 -1 -10 4.8 7.7
 3 1 10 -11.7 12.6
 -2 -1 -10 778.82 42.7
 2 1 10 751.32 44.2
 -1 -1 -10 99.89 12.7
 -1 -1 -10 82.59 20.1
 1 1 10 92.79 12.8
 0 -1 -10 151.08 11.5
 0 -1 -10 172.98 28.3
 0 -1 -10 154.68 13.9
 0 1 10 157.28 12
 1 -1 -10 22 10.8
 1 -1 -10 40.7 13
 2 -1 -10 45.7 13.6
 2 -1 -10 40 13.7
 3 -1 -10 4 11.4
 4 -1 -10 29.3 14.5
 4 -1 -10 30.7 7
 4 -1 -10 18.5 5.3
 5 -1 -10 49.1 16.1
 5 -1 -10 70.79 14.7
 -3 -1 -11 118.99 21.9
 3 1 11 121.09 27.8
 -2 -1 -11 320.57 27.7
 -2 -1 -11 351.16 39.2
 2 1 11 304.07 28.7
 -1 -1 -11 123.39 15.1
 -1 -1 -11 85.99 22
 1 1 11 121.79 15.2
 0 -1 -11 146.79 27.4
 0 -1 -11 145.49 10.8
 0 -1 -11 151.38 14
 1 -1 -11 48.1 15.8
 1 -1 -11 54.19 13.1
 2 -1 -11 7.2 13.7
 2 -1 -11 14.7 12.2
 3 -1 -11 37.7 17.6
 4 -1 -11 155.68 29.8
 -4 -1 -12 48.1 19
 -3 -1 -12 20.3 12.1
 -3 -1 -12 -3.6 7.9
 -2 -1 -12 103.19 17.8
 -2 -1 -12 73.39 21
 2 1 12 99.19 18.7
 -1 -1 -12 97.69 23.6
 1 1 12 127.19 15.7
 0 -1 -12 60.39 16.7
 0 -1 -12 28.6 7.8
 1 -1 -12 86.49 15.8
 1 -1 -12 72.79 20.9
 2 -1 -12 72.79 18.9
 2 -1 -12 34.2 15.2
 3 -1 -12 44.8 17.1
 4 -1 -12 -5.8 13.4
 -3 -1 -13 37.2 21
 -3 -1 -13 16.3 15.3
 -2 -1 -13 0.5 13.4
 -2 -1 -13 45 14.6
 2 1 13 83.49 21.5
 -1 -1 -13 0.1 11
 1 1 13 14.6 9.7
 0 -1 -13 148.89 29.5
 1 -1 -13 15.1 11.8
 1 -1 -13 2.1 9
 2 -1 -13 3 17.6
 2 -1 -13 13.1 11.2
 3 -1 -13 48.3 19.4
 -2 -1 -14 19.2 12.1
 -2 -1 -14 28.9 20
 2 1 14 -9.3 18.3
 -1 -1 -14 152.08 31.4
 0 -1 -14 26.7 6.4
 0 -1 -14 25.9 7.1
 0 -1 -14 15.1 14
 1 -1 -14 49.1 19.5
 1 -1 -14 80.39 16.3
 2 -1 -14 160.18 34.7
 2 2 -14 4 13.8
 1 2 -14 19.8 19.8
 0 2 -14 45.9 12.1
 0 2 -14 47.4 21.5
 1 -2 14 2.9 7.3
 -1 2 -14 -6.3 16.8
 2 -2 14 50.09 19.5
 -2 2 -14 -30.5 16.2
 2 2 -13 2.6 13.3
 1 2 -13 71.99 20.9
 1 2 -13 101.89 19.2
 0 2 -13 17.3 9.4
 0 2 -13 2.4 13.2
 1 -2 13 27.4 9.7
 -1 2 -13 29 6.6
 -1 2 -13 10.2 15.9
 2 -2 13 17 14.6
 -2 2 -13 6.8 13.1
 4 2 -12 1.4 15.8
 3 2 -12 28.3 14.5
 2 2 -12 119.99 27.7
 2 2 -12 127.79 24.1
 1 2 -12 8.1 8
 0 2 -12 38.9 10.5
 0 2 -12 95.29 20.5
 1 -2 12 184.58 17.5
 -1 2 -12 214.58 29.7
 -1 2 -12 182.88 13.4
 2 -2 12 4.6 11.8
 -2 2 -12 24.5 12.3
 -3 2 -12 1.3 11.1
 -4 2 -12 66.59 30.8
 4 2 -11 79.89 19.7
 3 2 -11 151.28 28.6
 2 2 -11 40.7 14.6
 2 2 -11 40.7 15.6
 1 2 -11 153.68 20.3
 1 2 -11 132.59 27
 0 2 -11 27 12.3
 0 2 -11 14 7.8
 1 -2 11 14.5 6.9
 -1 2 -11 25.5 12.5
 -1 2 -11 11.8 4.3
 2 -2 11 28.3 12.7
 -2 2 -11 -2.5 8.1
 3 -2 11 19.1 15.9
 -3 2 -11 31.7 18
 5 2 -10 40.2 15.8
 5 2 -10 42.6 12
 4 2 -10 202.18 34.1
 3 2 -10 172.98 31
 2 2 -10 319.77 38.5
 1 2 -10 5.6 7
 1 2 -10 8.4 10.1
 0 -2 10 6.6 1.8
 0 2 -10 -6.9 5.5
 0 2 -10 -2.7 5.1
 1 -2 10 306.87 22.4
 -1 2 -10 304.27 32.8
 -1 2 -10 284.77 17
 2 -2 10 49.4 12.7
 2 -2 10 55.39 7.7
 3 -2 10 37.6 13.5
 3 -2 10 3.4 4
 -3 2 -10 -4.9 7.7
 4 -2 10 59.49 10.7
 -4 2 -10 72.89 18.1
 -5 2 -10 25.1 17.7
 5 2 -9 -2.8 9.2
 5 2 -9 12.5 12.7
 4 2 -9 8.9 10.2
 4 2 -9 13.1 5.7
 3 2 -9 675.23 51.49
 3 2 -9 659.03 49.2
 -2 -2 9 195.98 25.5
 2 2 -9 222.88 24.8
 2 2 -9 225.68 26.1
 -1 -2 9 768.82 49.8
 1 2 -9 763.22 41
 1 2 -9 702.53 46.8
 0 -2 9 1013 26.6
 0 2 -9 943.11 54.39
 1 -2 9 185.08 16.3
 1 -2 9 149.49 13.6
 -1 2 -9 169.88 12.9
 -1 2 -9 139.19 24.8
 2 -2 9 176.28 21.1
 2 -2 9 210.88 14.9
 -2 2 -9 200.58 20.7
 -2 2 -9 226.38 26.9
 3 -2 9 -3.5 4.2
 3 -2 9 2.2 10.7
 -3 2 -9 3.1 8
 4 -2 9 37.1 8.3
 -4 2 -9 17 10.8
 5 -2 9 24.6 10.5
 -5 2 -9 34.3 15.7
 5 2 -8 64.29 16.4
 5 2 -8 80.49 20.3
 4 2 -8 51.09 15.4
 4 2 -8 49.2 10.5
 -3 -2 8 107.09 22
 3 2 -8 121.59 23.7
 3 2 -8 85.29 20.1
 3 2 -8 111.29 7.9
 -2 -2 8 249.88 27.3
 2 2 -8 184.48 22.2
 2 2 -8 233.08 26.1
 -1 -2 8 784.82 45.9
 1 2 -8 752.22 40.6
 1 2 -8 803.52 46.8
 0 -2 8 174.08 10
 0 2 -8 191.78 16.5
 0 2 -8 182.68 21.6
 1 -2 8 194.08 16.5
 1 -2 8 189.28 14.9
 -1 2 -8 175.18 21.4
 -1 2 -8 171.18 12.7
 2 -2 8 9.9 4.7
 2 -2 8 4.6 7.4
 -2 2 -8 -10.4 5.1
 3 -2 8 141.19 13.3
 3 -2 8 113.79 19.8
 -3 2 -8 122.59 21.4
 -4 2 -8 158.88 31.8
 5 -2 8 26.5 10.2
 -5 2 -8 7.5 9.9
 6 2 -7 11.4 15.2
 5 2 -7 2 7.6
 5 2 -7 18.6 13
 4 2 -7 108.39 14.7
 4 2 -7 125.59 25.3
 -3 -2 7 822.22 49.4
 3 2 -7 755.02 50.29
 3 2 -7 748.33 45.7
 3 2 -7 722.63 28.6
 -2 -2 7 819.22 45.3
 2 2 -7 797.82 45.6
 2 2 -7 728.63 43.7
 -1 -2 7 69.29 14.6
 1 2 -7 60.89 14.2
 1 2 -7 73.69 13.5
 0 -2 7 211.38 17.2
 0 -2 7 249.68 11.9
 0 2 -7 222.08 22
 0 2 -7 244.48 17.8
 1 -2 7 197.08 14.9
 1 -2 7 219.58 16.1
 -1 2 -7 203.68 13
 -1 2 -7 210.68 15.6
 -1 2 -7 225.38 23.6
 2 -2 7 532.35 32.6
 2 -2 7 506.65 23.3
 -2 2 -7 522.65 22.2
 -2 2 -7 535.65 31.8
 3 -2 7 361.66 21.6
 3 -2 7 414.46 33.4
 -3 2 -7 339.47 29.8
 4 -2 7 281.87 22.4
 -4 2 -7 314.97 30.7
 -4 2 -7 202.08 25.1
 5 -2 7 6.9 8.3
 -5 2 -7 12.1 9.9
 6 -2 7 21.2 12
 -6 2 -7 59.09 20.4
 6 2 -6 -12 8
 5 2 -6 175.68 28.3
 5 2 -6 193.58 21.6
 -4 -2 6 186.58 24.2
 4 2 -6 198.38 23.9
 4 2 -6 178.18 19.1
 -3 -2 6 70.99 16.3
 3 2 -6 92.89 17.8
 3 2 -6 66.89 15.7
 3 2 -6 73.59 11.3
 -2 -2 6 1254.37 55.19
 2 2 -6 1224.78 56.49
 2 2 -6 1231.08 54.49
 2 2 -6 1166.98 30.1
 -1 -2 6 497.75 31.4
 1 2 -6 461.05 30.4
 1 2 -6 448.86 28.4
 0 -2 6 60.69 10.1
 0 -2 6 56.49 5.6
 0 2 -6 52.99 9
 0 2 -6 66.49 13.3
 1 -2 6 801.22 30.1
 1 -2 6 827.92 33.3
 -1 2 -6 809.12 27.9
 -1 2 -6 839.12 32.3
 -1 2 -6 865.71 43.1
 2 -2 6 202.48 13.9
 2 -2 6 187.48 18.3
 -2 2 -6 225.98 19.2
 3 -2 6 22 6.6
 3 -2 6 24.3 9.2
 -3 2 -6 21.3 7.3
 4 -2 6 231.38 28.2
 4 -2 6 251.57 20.3
 -4 2 -6 243.68 27.1
 -4 2 -6 228.98 24.4
 5 -2 6 25.3 8.8
 -5 2 -6 38 14.6
 6 -2 6 13 12
 -6 2 -6 -11 13.6
 6 2 -5 58.89 17.4
 -5 -2 5 60.99 14.9
 5 2 -5 65.79 16.7
 5 2 -5 54.29 13.7
 -4 -2 5 77.79 14.5
 -4 -2 5 52.29 13.2
 4 2 -5 66.29 18.5
 4 2 -5 43.2 14.2
 4 2 -5 34.2 10.8
 -3 -2 5 41.8 12.6
 3 2 -5 46.6 10.1
 3 2 -5 43.9 11.6
 3 2 -5 55.49 16
 -2 -2 5 370.36 27.8
 -2 -2 5 360.96 15.9
 2 2 -5 373.66 27.1
 2 2 -5 427.56 30.7
 2 2 -5 390.86 17.3
 -1 -2 5 -2.9 2.8
 1 2 -5 0.9 3.1
 1 2 -5 2 3.6
 0 -2 5 2289.87 72.09
 0 -2 5 2335.27 62.79
 0 -2 5 2339.77 49.99
 0 2 -5 2264.37 69.39
 0 2 -5 2392.86 61.49
 1 -2 5 67.49 7.4
 1 -2 5 71.89 10.7
 -1 2 -5 63.99 6.8
 -1 2 -5 74.99 13.6
 -1 2 -5 58.49 7.8
 2 -2 5 1746.73 61.99
 2 -2 5 1888.11 50.89
 -2 2 -5 1991.6 66.89
 3 -2 5 302.47 26.9
 3 -2 5 309.87 19.9
 -3 2 -5 332.27 26.9
 4 -2 5 169.58 17.9
 4 -2 5 175.18 23.5
 -4 2 -5 191.68 23.3
 -4 2 -5 205.48 22
 5 -2 5 4.3 7.2
 -5 2 -5 14.6 9.3
 6 -2 5 5.6 9.3
 -6 2 -5 21.9 13.5
 -6 -2 4 -3.9 12.8
 6 2 -4 6.1 9.6
 -5 -2 4 124.19 20.3
 5 2 -4 123.29 20.5
 5 2 -4 57.69 24.6
 -4 -2 4 219.78 21.1
 4 2 -4 156.98 18.8
 4 2 -4 176.68 21
 4 2 -4 158.28 27.9
 -3 -2 4 309.97 25.5
 -3 -2 4 289.27 19.8
 3 2 -4 266.87 23.4
 3 2 -4 279.07 20.4
 3 2 -4 307.47 28.5
 -2 -2 4 1185.28 48.2
 -2 -2 4 1180.68 35.3
 2 2 -4 1182.28 50.99
 2 2 -4 1132.29 54.49
 2 2 -4 1189.18 36.9
 -1 -2 4 6679.63 145.69
 -1 -2 4 6502.65 118.09
 1 2 -4 6679.73 118.59
 1 2 -4 7102.79 148.99
 1 2 -4 6820.72 145.99
 0 -2 4 1540.65 35
 0 -2 4 1556.14 50.09
 0 -2 4 1581.14 45.5
 0 2 -4 1481.15 43.3
 0 2 -4 1480.65 48.7
 1 -2 4 49.5 6.1
 1 -2 4 54.19 9
 -1 2 -4 61.19 7.3
 -1 2 -4 54.79 5.9
 2 -2 4 456.25 21.2
 2 -2 4 465.25 27.7
 -2 2 -4 467.25 26.9
 3 -2 4 465.05 25.5
 3 -2 4 480.25 33.2
 -3 2 -4 496.25 32.6
 -3 2 -4 505.05 28.6
 4 -2 4 3.7 5.6
 4 -2 4 15 10.1
 -4 2 -4 32.4 11.2
 -4 2 -4 20.4 8.7
 5 -2 4 69.09 14.9
 -5 2 -4 94.09 18.9
 -5 2 -4 34 13.6
 6 -2 4 178.08 23.9
 -6 2 -4 149.88 26.3
 -6 -2 3 122.29 23.9
 6 2 -3 116.99 23.3
 -5 -2 3 58.09 15.4
 5 2 -3 32.6 15
 5 2 -3 43.6 12.9
 -4 -2 3 16.2 9.9
 -4 -2 3 8.7 7.1
 4 2 -3 15.4 7
 4 2 -3 8.9 7.2
 4 2 -3 -7.7 7.9
 -3 -2 3 153.88 14.9
 -3 -2 3 136.99 17.3
 3 2 -3 181.48 16.8
 3 2 -3 151.28 16.6
 3 2 -3 142.19 19.3
 -2 -2 3 1073.99 34.9
 -2 -2 3 1053.79 42.5
 2 2 -3 1035.6 35.2
 2 2 -3 958.3 44.5
 2 2 -3 1045.5 42
 -1 -2 3 4389.36 100.09
 -1 -2 3 4391.56 102.49
 -1 -2 3 4322.17 83.09
 1 2 -3 4196.08 99.49
 1 2 -3 4673.53 104.99
 1 2 -3 4400.86 83.79
 0 -2 3 3932.71 88.49
 0 -2 3 3893.01 85.29
 0 2 -3 3950.3 89.09
 0 2 -3 4029.7 84.59
 1 -2 3 439.16 17.8
 1 -2 3 449.56 20.5
 -1 2 -3 434.26 17.3
 -1 2 -3 411.26 19.8
 2 -2 3 677.93 37.2
 2 -2 3 762.52 29
 -2 2 -3 792.22 35
 3 -2 3 282.57 19.7
 3 -2 3 233.48 22.9
 -3 2 -3 223.88 18.3
 -3 2 -3 215.68 20.8
 4 -2 3 414.56 28.7
 4 -2 3 430.46 35.5
 -4 2 -3 478.65 30.7
 -4 2 -3 404.46 33.6
 5 -2 3 393.66 31.8
 -5 2 -3 425.06 34.2
 -5 2 -3 398.56 37.4
 6 -2 3 95.79 19.6
 -6 2 -3 106.79 26.6
 -6 -2 2 36.6 13.3
 6 2 -2 25.6 10
 -5 -2 2 89.79 18
 -5 -2 2 97.29 24.1
 5 2 -2 69.39 19.2
 5 2 -2 86.79 18.3
 -4 -2 2 199.08 20
 -4 -2 2 194.88 22.3
 4 2 -2 177.18 21.9
 4 2 -2 177.98 29.5
 4 2 -2 168.78 19.4
 -3 -2 2 78.69 13
 -3 -2 2 95.59 16.5
 3 2 -2 66.19 15.1
 3 2 -2 81.09 14.9
 3 2 -2 62.59 12
 -2 -2 2 411.36 21.4
 -2 -2 2 458.85 25.1
 2 2 -2 449.36 22.5
 2 2 -2 430.86 27.3
 2 2 -2 419.66 24.2
 -1 -2 2 1140.39 30.6
 -1 -2 2 1097.49 38.9
 -1 -2 2 1181.98 37.3
 1 2 -2 1202.08 31.6
 1 2 -2 1201.88 37.5
 1 2 -2 1156.58 39.6
 0 -2 2 2206.38 52.29
 0 -2 2 2137.99 51.99
 0 2 -2 2323.47 52.99
 0 2 -2 2269.97 51.69
 1 -2 2 694.33 22.7
 1 -2 2 637.44 24.6
 -1 2 -2 622.44 21.7
 2 -2 2 2075.69 62.39
 2 -2 2 2089.39 56.09
 -2 2 -2 2049.09 54.19
 -2 2 -2 2091.59 62.49
 3 -2 2 168.38 15.6
 3 -2 2 127.29 16.6
 -3 2 -2 145.49 13.6
 -3 2 -2 167.48 17.7
 4 -2 2 271.87 29.8
 4 -2 2 261.07 22.8
 -4 2 -2 278.97 26.6
 -4 2 -2 294.47 23.8
 5 -2 2 113.69 20.5
 -5 2 -2 113.39 20.2
 -5 2 -2 108.99 21.3
 6 -2 2 52.09 15.2
 -6 -2 1 33.1 15.4
 6 2 -1 82.59 18.1
 -5 -2 1 148.09 23.9
 -5 -2 1 101.49 19.7
 5 2 -1 124.79 21.8
 5 2 -1 118.49 34.2
 5 2 -1 140.39 24.5
 -4 -2 1 138.29 17.9
 -4 -2 1 141.89 18
 4 2 -1 132.19 16.8
 4 2 -1 140.89 19.2
 -3 -2 1 31 8.2
 -3 -2 1 37.1 15.2
 3 2 -1 37.8 9.5
 3 2 -1 29.8 9
 -2 -2 1 2329.57 64.29
 -2 -2 1 2319.87 62.99
 2 2 -1 2230.08 62.99
 2 2 -1 2305.37 63.69
 2 2 -1 2285.07 68.59
 -1 -2 1 1263.67 35.7
 -1 -2 1 1389.26 38.9
 -1 -2 1 1364.16 41.5
 1 2 -1 1396.66 37.3
 1 2 -1 1407.76 38.7
 1 2 -1 1443.86 42.2
 0 -2 1 3424.56 69.69
 0 -2 1 3440.16 66.99
 0 2 -1 3491.05 66.89
 0 2 -1 3333.07 68.89
 1 -2 1 6261.17 121.59
 1 -2 1 6187.58 118.19
 -1 2 -1 6041.5 118.19
 2 -2 1 368.96 21.7
 2 -2 1 340.17 19.5
 -2 2 -1 369.26 17.7
 -2 2 -1 339.27 21.1
 3 -2 1 11.5 7.2
 -3 2 -1 36.4 9.5
 -3 2 -1 23.6 9.5
 4 -2 1 382.76 31.8
 -4 2 -1 398.56 27.3
 -4 2 -1 394.26 31.4
 -5 2 -1 23.9 11.8
 -5 2 -1 19.4 10.2
 6 -2 1 16.4 12.1
 -6 -2 0 27.9 16.6
 6 2 0 34.5 14.9
 -5 -2 0 186.48 23.8
 -5 -2 0 211.98 25.9
 5 2 0 225.08 34.8
 5 2 0 232.98 24.9
 5 2 0 288.77 54.79
 -4 -2 0 67.99 15
 -4 -2 0 64.39 14.2
 4 2 0 77.79 14.7
 4 2 0 66.09 15
 -3 -2 0 221.88 20.2
 -3 -2 0 177.98 17.6
 3 2 0 169.28 17.7
 3 2 0 182.18 16.8
 -2 -2 0 123.29 12.4
 -2 -2 0 124.29 11.8
 2 2 0 108.49 11.7
 2 2 0 125.49 11.6
 2 2 0 115.09 12.5
 -1 -2 0 1419.46 39.5
 -1 -2 0 1459.25 38.4
 -1 -2 0 1417.16 40
 1 2 0 1446.66 38.2
 1 2 0 1444.06 40.2
 1 2 0 1417.46 39.9
 0 -2 0 1987.4 37.6
 0 -2 0 2014.5 43.2
 0 -2 0 1988 42.1
 0 2 0 1885.71 37.1
 0 2 0 1838.12 41.7
 1 -2 0 1409.66 38.3
 1 -2 0 1463.25 30.7
 -1 2 0 1443.26 30.9
 2 -2 0 114.99 12.1
 2 -2 0 131.89 9.7
 -2 2 0 126.49 9.8
 -2 2 0 129.59 12.3
 3 -2 0 179.18 14.5
 3 -2 0 189.28 18.3
 -3 2 0 205.78 19.5
 -3 2 0 201.88 15.9
 4 -2 0 71.69 13.7
 4 -2 0 63.49 14.2
 -4 2 0 65.69 14.9
 -4 2 0 45.1 10.8
 5 -2 0 218.18 21.9
 -5 2 0 215.08 23.8
 -5 2 0 290.57 29.3
 -6 -2 -1 30.3 15.2
 -5 -2 -1 19.4 10.5
 -5 -2 -1 48 13.7
 5 2 1 16.4 14.6
 5 2 1 23.3 10.9
 -4 -2 -1 412.16 30.9
 -4 -2 -1 368.26 30.3
 4 2 1 455.05 35.3
 4 2 1 491.55 32.3
 -3 -2 -1 19.3 7.9
 -3 -2 -1 13.6 7.1
 3 2 1 30.7 8.3
 3 2 1 21.9 9
 -2 -2 -1 361.46 22.7
 -2 -2 -1 378.96 21.1
 2 2 1 372.16 23.3
 2 2 1 381.26 21.8
 2 2 1 349.57 20.1
 -1 -2 -1 6369.66 122.49
 -1 -2 -1 6566.44 127.99
 -1 -2 -1 6400.26 121.39
 1 2 1 6119.99 121.99
 1 2 1 6205.38 126.99
 1 2 1 6326.27 121.39
 0 -2 -1 3349.76 64.09
 0 -2 -1 3441.66 68.59
 0 2 1 3363.06 63.89
 0 2 1 3241.18 67.59
 1 -2 -1 1370.26 31.5
 -1 2 1 1389.06 31.8
 2 -2 -1 2329.77 62.99
 2 -2 -1 2355.16 56.49
 -2 2 1 2264.37 56.79
 3 -2 -1 51.79 9.9
 3 -2 -1 28 7.4
 -3 2 1 37.6 9.3
 -3 2 1 33.4 8.2
 4 -2 -1 111.29 20.5
 4 -2 -1 134.69 14.1
 -4 2 1 140.19 18.6
 -4 2 1 142.69 15.5
 5 -2 -1 145.29 17.7
 5 -2 -1 148.19 26.9
 -5 2 1 136.69 21.5
 -6 -2 -2 108.19 23.9
 5 2 2 134.79 26.9
 -4 -2 -2 290.57 26.4
 -4 -2 -2 281.97 27.4
 4 2 2 253.57 27.1
 -3 -2 -2 139.89 14.9
 -3 -2 -2 143.99 16.7
 3 2 2 142.09 18
 -2 -2 -2 2120.69 65.49
 -2 -2 -2 2080.79 59.49
 2 2 2 2034.4 64.19
 2 2 2 2040 56.49
 -1 -2 -2 660.73 27
 1 2 2 674.03 27.4
 1 2 2 643.54 19.5
 0 -2 -2 2146.59 43.8
 0 -2 -2 2177.78 49.9
 0 2 2 2158.38 49.4
 0 2 2 2149.88 44.1
 1 -2 -2 1121.09 31.1
 -1 2 2 1160.98 31.8
 2 -2 -2 426.56 20.3
 2 -2 -2 399.16 21.4
 -2 2 2 442.26 21.1
 3 -2 -2 67.29 12.8
 3 -2 -2 72.09 11.8
 4 -2 -2 200.78 18.4
 4 -2 -2 178.18 19.9
 -4 2 2 196.88 19.4
 5 -2 -2 50.49 17.9
 5 -2 -2 74.99 15.2
 -5 2 2 63.89 17.1
 6 -2 -2 -13.8 11.8
 -6 -2 -3 104.19 24.4
 -5 -2 -3 367.76 36.4
 -4 -2 -3 443.86 35.1
 -4 -2 -3 424.36 31.6
 4 2 3 393.16 35.1
 -3 -2 -3 257.47 23.2
 -3 -2 -3 233.38 20.3
 3 2 3 271.47 24.1
 -2 -2 -3 703.03 31.8
 -2 -2 -3 721.43 35.3
 2 2 3 728.43 27.4
 2 2 3 690.73 34.8
 -1 -2 -3 478.75 23.5
 1 2 3 474.05 23.4
 1 2 3 427.06 12.3
 0 -2 -3 3948.2 82.89
 0 -2 -3 3934.31 75.39
 0 2 3 4037.5 82.69
 1 -2 -3 4475.45 95.79
 -1 2 3 4467.55 95.69
 2 -2 -3 1012.2 35.5
 2 -2 -3 1050.49 37
 -2 2 3 1002.2 37.1
 3 -2 -3 150.08 14.9
 3 -2 -3 151.78 14.5
 -3 2 3 148.19 15.4
 4 -2 -3 19.5 9.5
 4 -2 -3 13.5 7.5
 -4 2 3 10.8 6.5
 5 -2 -3 53.79 13.5
 5 -2 -3 55.39 16.2
 -5 2 3 40.6 13.3
 6 -2 -3 126.19 22.2
 -6 -2 -4 119.79 27.2
 -5 -2 -4 51.49 16.4
 5 2 4 75.69 16.9
 -4 -2 -4 16.7 9
 -4 -2 -4 21 9.1
 4 2 4 11.1 9
 4 2 4 11.2 6.7
 -3 -2 -4 485.55 30.3
 -3 -2 -4 480.65 33.8
 3 2 4 472.35 34
 3 2 4 499.95 26.7
 -2 -2 -4 423.86 27.8
 2 2 4 476.55 19
 2 2 4 474.25 29.3
 -1 -2 -4 61.59 10.5
 1 2 4 64.89 10.4
 0 -2 -4 1525.85 41.9
 0 2 4 1523.85 41.1
 1 -2 -4 6925.31 145.19
 -1 2 4 7060.09 146.69
 2 -2 -4 1230.58 44.8
 2 -2 -4 1203.98 39.2
 -2 2 4 1250.97 45.5
 3 -2 -4 275.07 21.1
 3 -2 -4 286.77 20.8
 -3 2 4 275.87 21.8
 4 -2 -4 187.58 19.1
 4 -2 -4 223.98 22.6
 -4 2 4 148.49 19.3
 5 -2 -4 111.89 21.9
 5 -2 -4 74.89 16.8
 -5 2 4 103.09 20.6
 6 -2 -4 -5.1 7.6
 -6 -2 -5 -9.9 12.1
 6 2 5 3.3 19.7
 6 2 5 3.8 9.5
 -5 -2 -5 -3 7.8
 5 2 5 -3 4.8
 5 2 5 3.8 9.2
 -4 -2 -5 167.48 19.9
 -4 -2 -5 180.28 22.4
 4 2 5 242.98 29.8
 4 2 5 157.98 18
 -3 -2 -5 340.87 29
 -3 -2 -5 299.47 24.1
 3 2 5 356.66 20.8
 3 2 5 329.37 29.2
 -2 -2 -5 1838.22 63.99
 2 2 5 1776.02 40.6
 2 2 5 1773.92 63.49
 2 2 5 1795.32 38.3
 -1 -2 -5 66.89 9.2
 1 2 5 68.79 9.5
 0 -2 -5 2350.26 70.89
 0 -2 -5 2343.47 58.79
 0 2 5 2422.66 58.39
 1 -2 -5 -1.1 1.5
 1 -2 -5 2.9 3
 -1 2 5 1.6 3.1
 2 -2 -5 378.16 19.4
 2 -2 -5 416.56 25.8
 -2 2 5 352.46 23.8
 3 -2 -5 47.7 9.8
 3 -2 -5 38.2 10.7
 -3 2 5 30.8 9.2
 4 -2 -5 72.39 15.2
 4 -2 -5 52.99 13.3
 -4 2 5 66.59 14.3
 5 -2 -5 50.59 13.7
 -5 2 5 54.39 14.1
 6 -2 -5 64.09 16.9
 -6 -2 -6 17.4 16.5
 6 2 6 25.4 11.5
 6 2 6 69.79 22.4
 -5 -2 -6 -8 10.9
 5 2 6 -3.7 10.5
 5 2 6 23.2 9.4
 -4 -2 -6 255.87 27.5
 -4 -2 -6 298.97 49.5
 4 2 6 239.88 18.3
 4 2 6 190.78 31.8
 -3 -2 -6 13.3 8.2
 -3 -2 -6 12.9 8.4
 3 2 6 16.1 4.7
 3 2 6 12.5 5
 3 2 6 15.2 8.7
 -2 -2 -6 192.38 19.2
 2 2 6 209.38 20.9
 -1 -2 -6 892.11 37.2
 1 2 6 861.81 37.3
 0 -2 -6 64.39 14.5
 0 -2 -6 59.09 6.8
 0 -2 -6 53.69 6.9
 0 2 6 55.79 7
 1 -2 -6 477.95 19.6
 2 -2 -6 1217.98 37.5
 2 -2 -6 1229.28 50.99
 -2 2 6 1237.58 51.79
 3 -2 -6 58.89 11.5
 3 -2 -6 73.19 14.5
 -3 2 6 67.79 14.6
 4 -2 -6 224.48 23.2
 4 -2 -6 158.18 19.2
 -4 2 6 209.18 23.2
 5 -2 -6 157.28 27.9
 5 -2 -6 177.28 21.5
 6 -2 -6 3.5 12.3
 -6 -2 -7 43.6 21.1
 6 2 7 22.4 11
 -5 -2 -7 2.7 10.4
 5 2 7 11.4 11.3
 5 2 7 10 7.9
 -4 -2 -7 334.17 33.3
 4 2 7 288.17 18
 4 2 7 278.57 21.2
 -3 -2 -7 416.06 32.4
 3 2 7 348.67 13.2
 3 2 7 346.07 14.5
 3 2 7 349.27 31.6
 -2 -2 -7 587.44 34.7
 2 2 7 476.15 32.2
 -1 -2 -7 182.98 16.5
 1 2 7 187.48 16.8
 0 -2 -7 258.57 16.3
 0 -2 -7 237.98 22.8
 0 -2 -7 236.08 14.6
 0 2 7 225.98 14.9
 1 -2 -7 57.99 6.8
 1 -2 -7 91.49 17
 2 -2 -7 791.62 27.6
 2 -2 -7 789.42 28.8
 2 -2 -7 825.12 43.2
 -2 2 7 810.02 43.5
 3 -2 -7 753.12 33.1
 3 -2 -7 740.43 43.2
 -3 2 7 804.52 46.4
 4 -2 -7 70.89 15
 4 -2 -7 101.39 19
 -4 2 7 74.19 17.5
 5 -2 -7 -2.4 6.6
 5 -2 -7 -1.5 11.8
 6 -2 -7 2.8 11.5
 -5 -2 -8 -0.2 14.7
 5 2 8 8.4 10.2
 5 2 8 15.6 7.3
 -4 -2 -8 181.88 29.5
 4 2 8 150.48 10.9
 4 2 8 156.88 12.4
 -3 -2 -8 146.69 23.3
 3 2 8 121.99 24.8
 -2 -2 -8 6.6 5.7
 2 2 8 -14.4 6
 -1 -2 -8 198.58 17.5
 1 2 8 190.18 17.5
 0 -2 -8 179.58 22.1
 0 -2 -8 196.18 14.4
 0 -2 -8 152.08 12.6
 0 2 8 202.98 14.3
 1 -2 -8 791.72 25.5
 1 -2 -8 762.02 43.9
 1 -2 -8 755.52 37.5
 2 -2 -8 223.38 13
 2 -2 -8 221.98 23.8
 2 -2 -8 214.68 12.5
 -2 2 8 178.28 21
 3 -2 -8 108.49 20
 3 -2 -8 124.29 12.5
 -3 2 8 99.49 21.6
 4 -2 -8 51.49 11.6
 4 -2 -8 64.19 17.1
 -4 2 8 39.4 21.5
 5 -2 -8 96.79 18.2
 5 -2 -8 72.79 18.2
 -5 -2 -9 13.5 14.7
 5 2 9 20.5 9.3
 5 2 9 23.5 7.1
 -4 -2 -9 6.6 12.9
 -3 -2 -9 -5.9 5.9
 3 2 9 18 11.9
 -2 -2 -9 202.28 21.1
 2 2 9 228.48 23.7
 -1 -2 -9 174.58 17.3
 -1 -2 -9 175.78 24.1
 1 2 9 217.48 18.6
 0 -2 -9 976.4 54.19
 0 -2 -9 992.8 35.6
 0 -2 -9 963.3 35
 0 2 9 984 35.6
 1 -2 -9 747.43 38.6
 1 -2 -9 759.12 23.7
 1 -2 -9 814.32 47.9
 2 -2 -9 230.88 26.1
 2 -2 -9 224.58 10.4
 2 -2 -9 233.18 25.1
 2 -2 -9 230.48 10.9
 -2 2 9 314.37 30.9
 3 -2 -9 643.44 26.4
 3 -2 -9 611.44 46.7
 3 -2 -9 618.84 43.5
 -3 2 9 592.24 43.5
 4 -2 -9 5.9 8.7
 4 -2 -9 23.8 11.3
 5 -2 -9 27.1 16.2
 5 -2 -9 32.2 14.1
 -5 -2 -10 8.4 16.9
 -4 -2 -10 37.4 18.8
 -3 -2 -10 -8.9 9.7
 3 2 10 6.9 14.5
 -2 -2 -10 37.5 10.5
 2 2 10 68.69 15.8
 -1 -2 -10 334.47 34
 1 2 10 269.37 22.5
 0 -2 -10 3.2 4
 0 -2 -10 -1.4 5.9
 0 -2 -10 21.4 5.3
 1 -2 -10 10.8 2.3
 1 -2 -10 23.4 9
 1 -2 -10 11.8 9
 2 -2 -10 316.97 31.9
 2 -2 -10 300.37 30.1
 3 -2 -10 204.88 27.1
 3 -2 -10 159.38 8.6
 3 -2 -10 167.18 9
 4 -2 -10 186.48 25.7
 4 -2 -10 160.68 15.8
 4 -2 -10 190.78 15.3
 5 -2 -10 19.6 14.1
 5 -2 -10 57.39 17.1
 -4 -2 -11 40.3 18.7
 -3 -2 -11 52.59 16.2
 -2 -2 -11 6.6 8.7
 -2 -2 -11 31.3 15.9
 2 2 11 28.3 11
 -1 -2 -11 41.9 13.6
 -1 -2 -11 20.6 8.3
 1 2 11 15.3 8.3
 0 -2 -11 10.8 9.8
 0 -2 -11 19 6.2
 0 -2 -11 20.7 6.5
 1 -2 -11 157.28 27.8
 1 -2 -11 174.88 19.5
 2 -2 -11 58.79 17.9
 2 -2 -11 33.2 15.6
 3 -2 -11 216.38 29.9
 4 -2 -11 93.59 22.6
 -3 -2 -12 10 17
 -2 -2 -12 25.5 11.2
 -2 -2 -12 13.5 9.6
 2 2 12 25.8 12.9
 -1 -2 -12 164.98 30.2
 -1 -2 -12 201.58 20.1
 1 2 12 178.28 18.7
 0 -2 -12 56.59 8.7
 0 -2 -12 54.09 9
 0 -2 -12 70.19 18.3
 0 -2 -12 71.09 8.4
 1 -2 -12 11.2 10.1
 1 -2 -12 14.9 12.3
 2 -2 -12 125.29 24.4
 2 -2 -12 131.69 27
 3 -2 -12 9.3 13.3
 4 -2 -12 37.2 14.1
 -3 -2 -13 5.7 11.6
 -3 -2 -13 19.1 13.7
 -2 -2 -13 -12.5 7.8
 -2 -2 -13 -18.3 12.3
 -1 -2 -13 19.3 13
 -1 -2 -13 37.4 10.6
 1 2 13 13.5 10.9
 0 -2 -13 21.5 14.3
 0 -2 -13 7.2 5.5
 0 -2 -13 6.9 3.8
 1 -2 -13 30.7 17.3
 1 -2 -13 69.19 14.9
 2 -2 -13 17.4 16.4
 2 -2 -13 12.6 11.6
 3 -2 -13 109.79 27.1
 -2 -2 -14 -1.6 10.7
 -2 -2 -14 3.1 13.9
 2 2 14 -19.7 15.1
 -1 -2 -14 0.2 12
 -1 -2 -14 21.8 15.1
 1 2 14 -5.1 10.1
 0 -2 -14 53.29 5.4
 0 -2 -14 69.99 22.9
 1 -2 -14 6.5 12.7
 1 -2 -14 5.5 10.4
 2 -2 -14 4.5 12.9
 2 -2 -14 -19.6 19.9
 2 3 -14 43.4 18.8
 1 3 -14 24.6 14.5
 0 3 -14 46.8 13
 0 3 -14 56.39 19.9
 1 -3 14 207.28 14.7
 -1 3 -14 280.97 64.99
 2 -3 14 46.3 20.8
 -2 3 -14 10.3 17
 3 3 -13 44.5 22.1
 2 3 -13 80.29 22.7
 1 3 -13 18.3 15.1
 1 3 -13 8.8 12.5
 0 3 -13 46.3 20.7
 0 3 -13 91.59 14.8
 1 -3 13 25.9 10
 -1 3 -13 27.8 16.1
 2 -3 13 271.37 29.4
 -2 3 -13 360.66 42.8
 3 3 -12 99.49 23.6
 2 3 -12 8.4 13.4
 1 3 -12 42.1 14.5
 1 3 -12 48.3 17.8
 0 3 -12 38.3 16.7
 0 3 -12 13.7 8.6
 1 -3 12 444.66 26.4
 -1 3 -12 428.26 42.6
 2 -3 12 141.59 23.2
 -2 3 -12 125.99 28.8
 -3 3 -12 -3.7 10.6
 4 3 -11 43.5 16
 3 3 -11 27.9 11.5
 2 3 -11 74.89 17.7
 2 3 -11 57.79 17.9
 1 3 -11 -6.5 9
 1 3 -11 -1.3 8.4
 0 3 -11 157.68 28.8
 0 3 -11 170.58 17.8
 1 -3 11 18.1 8.3
 -1 3 -11 23.9 13.4
 2 -3 11 128.79 14.4
 2 -3 11 106.29 19.3
 -2 3 -11 173.28 30.4
 -2 3 -11 151.28 12.8
 3 -3 11 439.96 37.7
 3 -3 11 397.16 21.9
 -3 3 -11 377.06 41.2
 4 -3 11 8.3 6.9
 -4 3 -11 -14 11.4
 5 3 -10 48.2 38.1
 4 3 -10 28.1 14.7
 3 3 -10 53.79 16.8
 2 3 -10 16.2 11.1
 2 3 -10 34.1 12.4
 1 3 -10 141.89 22.6
 1 3 -10 157.78 26.7
 0 3 -10 82.99 13.4
 0 3 -10 62.79 16.8
 1 -3 10 215.98 18.2
 1 -3 10 180.48 17.1
 -1 3 -10 218.18 16.3
 -1 3 -10 208.38 25.9
 2 -3 10 323.87 21.7
 2 -3 10 289.27 27.9
 -2 3 -10 355.46 19.9
 3 -3 10 118.39 13.1
 3 -3 10 137.59 25.4
 -3 3 -10 100.99 25.3
 4 -3 10 16 8.6
 5 -3 10 15.6 9.9
 5 3 -9 31.7 14.7
 5 3 -9 14.7 10.5
 4 3 -9 49.9 8.5
 4 3 -9 82.29 19
 3 3 -9 162.88 27.4
 -2 -3 9 86.09 19.3
 2 3 -9 159.08 21.8
 2 3 -9 91.59 18.5
 -1 -3 9 25.9 10.6
 1 3 -9 57.19 16
 1 3 -9 58.79 14.7
 0 -3 9 358.16 14.3
 0 3 -9 352.36 32.2
 0 3 -9 297.07 22.5
 1 -3 9 50.19 10.8
 1 -3 9 72.19 12.8
 -1 3 -9 52.29 15.5
 -1 3 -9 63.59 10.1
 2 -3 9 192.18 16.9
 2 -3 9 222.58 22.4
 -2 3 -9 216.38 15.3
 -2 3 -9 219.58 26.4
 3 -3 9 267.87 20.5
 3 -3 9 283.47 29.7
 4 -3 9 90.99 16.6
 5 -3 9 -5.7 9.1
 5 3 -8 84.79 21.6
 5 3 -8 94.29 16.5
 4 3 -8 52.29 10.8
 4 3 -8 39.4 12.8
 3 3 -8 49.7 15.8
 3 3 -8 76.09 6.5
 3 3 -8 99.69 20.5
 -2 -3 8 367.66 32.4
 2 3 -8 343.77 31.4
 2 3 -8 293.07 29.6
 -1 -3 8 207.28 23.1
 1 3 -8 188.38 22.4
 1 3 -8 197.18 20.1
 0 -3 8 8.7 3.5
 0 -3 8 3.8 5.3
 0 3 -8 21.4 7.9
 0 3 -8 17.7 6.6
 1 -3 8 13.6 6
 1 -3 8 9.1 5.8
 -1 3 -8 -2.2 5.5
 -1 3 -8 10.4 4
 2 -3 8 175.38 15.2
 2 -3 8 188.18 19.7
 -2 3 -8 149.09 12.8
 -2 3 -8 181.98 23.9
 3 -3 8 105.99 13.1
 3 -3 8 87.89 20.3
 -3 3 -8 138.29 19
 4 -3 8 144.19 16.9
 -4 3 -8 147.49 24.6
 5 -3 8 44.9 12.6
 6 3 -7 39.8 16.8
 5 3 -7 -0.1 10.2
 5 3 -7 38.2 15.2
 4 3 -7 19.6 7.2
 4 3 -7 11.7 8.3
 -3 -3 7 165.58 22.1
 3 3 -7 228.68 27.8
 3 3 -7 247.98 26.8
 3 3 -7 188.68 13.3
 -2 -3 7 551.64 38.5
 2 3 -7 616.84 39.8
 2 3 -7 549.95 37.6
 -1 -3 7 212.98 21.4
 1 3 -7 123.99 16.6
 1 3 -7 180.08 20
 0 -3 7 248.08 19.6
 0 -3 7 252.27 12.9
 0 3 -7 257.37 19.3
 0 3 -7 226.48 22.6
 1 -3 7 154.38 14.6
 1 -3 7 162.18 14.3
 -1 3 -7 169.18 19
 -1 3 -7 152.78 12.2
 2 -3 7 48 9.3
 2 -3 7 34 10.3
 -2 3 -7 46.1 8.2
 3 -3 7 839.42 48.1
 3 -3 7 894.21 37.6
 -3 3 -7 908.01 48.7
 4 -3 7 326.67 24.5
 -4 3 -7 253.77 25.3
 -4 3 -7 264.87 28.4
 5 -3 7 8.1 8
 6 -3 7 -9.7 14.1
 6 3 -6 2.5 11.5
 -5 -3 6 138.09 21.7
 5 3 -6 143.09 22.6
 5 3 -6 150.08 26.2
 -4 -3 6 365.46 25.3
 4 3 -6 280.27 24.1
 4 3 -6 326.97 31.5
 -3 -3 6 -3 3.7
 -3 -3 6 13.3 7.8
 3 3 -6 5.3 7.5
 3 3 -6 11.4 4.8
 3 3 -6 2.5 3.6
 -2 -3 6 221.78 23.2
 -2 -3 6 242.68 11.1
 2 3 -6 255.07 24.4
 2 3 -6 251.57 24.6
 2 3 -6 249.78 11.9
 -1 -3 6 1088.19 49
 -1 -3 6 1043 46.9
 1 3 -6 1001.6 47.3
 1 3 -6 1061.79 47
 0 -3 6 160.68 10
 0 -3 6 132.49 14.1
 0 -3 6 168.78 18
 0 3 -6 140.29 16
 0 3 -6 147.19 13.9
 1 -3 6 161.88 13.7
 1 -3 6 169.28 14.9
 -1 3 -6 179.18 13
 -1 3 -6 179.58 19.4
 2 -3 6 293.87 23.5
 2 -3 6 271.97 18
 -2 3 -6 267.37 16.9
 -2 3 -6 286.27 21.9
 3 -3 6 1231.08 45
 3 -3 6 1081.39 54.39
 -3 3 -6 1166.98 55.09
 4 -3 6 53.79 11.8
 4 -3 6 20.4 12.2
 -4 3 -6 36.9 13.2
 -4 3 -6 77.19 16.1
 5 -3 6 105.89 18.1
 -5 3 -6 69.79 19.6
 6 -3 6 4 10
 -6 -3 5 34.5 16.5
 6 3 -5 91.19 21.9
 -5 -3 5 136.89 22.1
 5 3 -5 121.39 34.2
 5 3 -5 161.08 21.3
 -4 -3 5 288.47 23.1
 -4 -3 5 255.97 27.1
 4 3 -5 261.57 27.3
 4 3 -5 313.07 26.4
 4 3 -5 309.47 35.7
 -3 -3 5 293.37 26.7
 -3 -3 5 306.97 19.8
 3 3 -5 312.07 21.2
 3 3 -5 336.87 27.9
 3 3 -5 278.57 28.9
 -2 -3 5 17.9 7.9
 -2 -3 5 34.6 5.7
 2 3 -5 23.8 5.1
 2 3 -5 19.8 9.7
 2 3 -5 31.7 9.9
 -1 -3 5 772.72 19.1
 -1 -3 5 813.12 39.1
 -1 -3 5 795.12 38.3
 1 3 -5 629.44 53.69
 1 3 -5 682.63 58.39
 0 -3 5 940.81 37.5
 0 -3 5 928.71 41
 0 -3 5 945.61 26.9
 0 3 -5 912.11 35.1
 0 3 -5 956.9 41.3
 1 -3 5 15.7 4.8
 1 -3 5 21 5.8
 -1 3 -5 19.7 5.3
 -1 3 -5 28.4 9
 2 -3 5 130.49 12
 2 -3 5 133.59 14.2
 -2 3 -5 100.69 21.3
 -2 3 -5 125.59 11.7
 3 -3 5 114.69 12.7
 3 -3 5 99.89 18.4
 -3 3 -5 119.79 19.3
 4 -3 5 271.67 30
 4 -3 5 384.36 26.5
 -4 3 -5 335.67 27.4
 -4 3 -5 308.67 29.3
 5 -3 5 157.78 19.9
 -5 3 -5 153.28 26.9
 -5 3 -5 186.88 25.3
 6 -3 5 7.1 10.7
 -6 -3 4 85.19 21.7
 6 3 -4 38 16.6
 -5 -3 4 123.69 21.8
 5 3 -4 82.39 19.8
 5 3 -4 105.89 20.6
 -4 -3 4 507.85 32.5
 -4 -3 4 485.85 37.2
 4 3 -4 569.24 35.3
 4 3 -4 495.05 36.2
 4 3 -4 492.75 40.7
 -3 -3 4 279.57 24.5
 -3 -3 4 251.67 18.9
 3 3 -4 265.17 27.5
 3 3 -4 202.08 24.2
 3 3 -4 240.58 22.5
 -2 -3 4 129.09 10.7
 -2 -3 4 151.48 16.9
 2 3 -4 140.09 11.6
 2 3 -4 170.58 17.1
 2 3 -4 120.39 16.4
 -1 -3 4 55.99 10.5
 -1 -3 4 48.4 4.8
 1 3 -4 45.8 10.1
 1 3 -4 47.6 10
 0 -3 4 981.8 38.8
 0 -3 4 978.3 36.7
 0 3 -4 1011.3 38.7
 0 3 -4 972.8 35
 1 -3 4 380.26 20.4
 1 -3 4 452.95 21.1
 -1 3 -4 426.86 19.8
 -1 3 -4 425.36 24.9
 2 -3 4 1274.27 48.3
 2 -3 4 1271.17 41.8
 -2 3 -4 1252.07 48
 -2 3 -4 1227.28 41.1
 3 -3 4 720.73 34.3
 3 -3 4 686.93 41.2
 -3 3 -4 698.23 39.9
 -3 3 -4 703.43 34
 4 -3 4 563.04 42.4
 4 -3 4 584.84 34.5
 -4 3 -4 656.33 43.1
 -4 3 -4 675.63 37
 5 -3 4 49 13.1
 -5 3 -4 52.29 14.1
 -5 3 -4 54.39 15.6
 6 -3 4 -1.1 10
 -6 -3 3 148.59 26.1
 6 3 -3 176.48 29
 -5 -3 3 428.66 34
 5 3 -3 304.67 48.3
 5 3 -3 380.56 35.3
 -4 -3 3 113.29 15.2
 4 3 -3 109.99 22.1
 4 3 -3 111.29 18.8
 4 3 -3 87.69 17.3
 -3 -3 3 43.2 9.9
 -3 -3 3 36.7 10.5
 3 3 -3 38.9 11.5
 3 3 -3 44.1 9.7
 3 3 -3 63.79 13.7
 -2 -3 3 645.54 27
 -2 -3 3 648.14 33.3
 2 3 -3 673.93 28.2
 2 3 -3 658.03 33.3
 2 3 -3 611.44 35.4
 -1 -3 3 1371.86 48.4
 -1 -3 3 1366.46 46.1
 -1 -3 3 1419.76 36.5
 1 3 -3 1359.16 45.9
 1 3 -3 1406.26 36.1
 1 3 -3 1425.96 48.7
 0 -3 3 290.17 17.3
 0 -3 3 307.67 17.7
 0 3 -3 311.97 18.1
 0 3 -3 299.37 16.8
 1 -3 3 928.81 32.5
 1 -3 3 901.01 30.8
 -1 3 -3 841.92 29.1
 2 -3 3 580.04 25.8
 2 -3 3 536.15 28.9
 -2 3 -3 596.84 27.4
 3 -3 3 152.38 19.9
 3 -3 3 166.88 18.9
 -3 3 -3 161.48 18.4
 -3 3 -3 169.78 15.3
 4 -3 3 751.62 47.8
 4 -3 3 712.23 40.1
 -4 3 -3 677.93 36
 -4 3 -3 837.62 48.4
 5 -3 3 13.8 8.4
 -5 3 -3 2.9 9.9
 6 -3 3 17.8 13
 -6 -3 2 161.98 28.2
 6 3 -2 140.69 25.6
 -5 -3 2 2.3 6.6
 5 3 -2 14.4 8.7
 5 3 -2 13.1 9.2
 -4 -3 2 511.05 34.1
 -4 -3 2 483.55 35.4
 4 3 -2 471.55 35
 4 3 -2 446.76 32
 4 3 -2 512.35 40
 -3 -3 2 464.85 30.5
 -3 -3 2 474.95 29.6
 3 3 -2 452.65 29.6
 3 3 -2 462.05 29.4
 3 3 -2 434.86 33.1
 -2 -3 2 114.29 13.1
 -2 -3 2 98.79 10.2
 2 3 -2 119.79 12
 2 3 -2 134.69 15.8
 2 3 -2 124.19 13
 -1 -3 2 59.49 7.6
 -1 -3 2 69.69 7
 -1 -3 2 57.09 9.8
 1 3 -2 64.19 7.9
 1 3 -2 74.99 7.2
 1 3 -2 80.99 9.8
 0 -3 2 489.45 21.3
 0 -3 2 472.35 19.8
 0 3 -2 511.65 21
 0 3 -2 476.25 19.7
 1 -3 2 420.16 20.3
 1 -3 2 462.65 20
 -1 3 -2 437.36 19
 2 -3 2 215.48 24
 2 -3 2 261.87 16.9
 3 -3 2 2427.56 77.59
 3 -3 2 2322.17 69.29
 -3 3 -2 1970.1 74.89
 -3 3 -2 2391.86 77.49
 4 -3 2 175.78 19.4
 -4 3 -2 205.48 19.2
 -4 3 -2 153.68 20.6
 5 -3 2 13.9 6.8
 -5 3 -2 26.2 10.7
 6 -3 2 185.18 23.9
 -6 -3 1 93.89 21.2
 6 3 -1 85.99 18.7
 -5 -3 1 844.42 50.69
 5 3 -1 784.42 47.4
 5 3 -1 711.63 50.49
 -4 -3 1 91.99 18
 -4 -3 1 131.69 16.7
 4 3 -1 123.69 20.1
 4 3 -1 139.89 19.1
 4 3 -1 139.69 23.9
 -3 -3 1 313.87 24.2
 -3 -3 1 328.17 24.4
 3 3 -1 347.47 24.4
 3 3 -1 298.17 25.7
 3 3 -1 375.36 26.8
 -2 -3 1 152.48 14.2
 -2 -3 1 187.98 15.3
 2 3 -1 158.58 14.2
 2 3 -1 169.68 16.2
 2 3 -1 139.69 13.6
 -1 -3 1 2733.13 69.59
 -1 -3 1 2752.02 64.29
 -1 -3 1 2739.93 65.29
 1 3 -1 2665.23 63.99
 1 3 -1 2646.04 64.69
 1 3 -1 2779.32 69.19
 0 -3 1 992 30.1
 0 -3 1 938.91 25.6
 0 3 -1 891.01 25
 0 3 -1 940.61 28.8
 1 -3 1 732.83 26.2
 -1 3 -1 757.52 26.5
 2 -3 1 848.32 33.7
 2 -3 1 885.41 36.6
 -2 3 -1 832.52 27.7
 3 -3 1 739.73 36.4
 3 -3 1 703.93 38.4
 -3 3 -1 819.12 32.9
 4 -3 1 39.6 11.4
 4 -3 1 52.79 13.6
 -4 3 -1 50.09 10.3
 5 -3 1 676.03 44.3
 -5 3 -1 643.54 39.1
 6 -3 1 -8.1 8.1
 -6 -3 0 82.79 19.9
 6 3 0 74.69 17.9
 -5 -3 0 43.1 14.5
 5 3 0 47.4 14.4
 5 3 0 25 14.8
 -4 -3 0 79.29 17.1
 -4 -3 0 78.39 15.6
 4 3 0 85.99 16.2
 4 3 0 56.49 16
 4 3 0 74.89 17.2
 -3 -3 0 115.49 14.2
 -3 -3 0 124.39 15.8
 3 3 0 106.59 17.5
 3 3 0 114.59 14.2
 3 3 0 137.49 16.4
 -2 -3 0 3141.29 80.59
 -2 -3 0 3294.27 83.29
 2 3 0 3016.1 77.59
 2 3 0 3089.79 83.19
 2 3 0 3045.1 82.69
 -1 -3 0 593.64 24.9
 -1 -3 0 576.84 22.6
 -1 -3 0 572.24 24.7
 1 3 0 573.64 22.3
 1 3 0 610.14 24.9
 1 3 0 556.34 24
 0 -3 0 0.6 1.3
 0 -3 0 0.5 1.1
 0 -3 0 0.1 0.8
 0 3 0 1.6 1.2
 0 3 0 -0.7 1.1
 1 -3 0 621.44 23.5
 -1 3 0 606.34 23.7
 -1 3 0 602.04 14.5
 2 -3 0 3029.3 79.69
 2 -3 0 3098.49 78.59
 2 -3 0 3154.38 66.69
 -2 3 0 3026.1 66.99
 3 -3 0 120.49 14.9
 3 -3 0 94.69 15.8
 3 -3 0 107.99 11
 -3 3 0 107.59 11.2
 4 -3 0 89.69 17.8
 4 -3 0 72.69 12.8
 -4 3 0 54.39 10.5
 5 -3 0 42.4 13
 -5 3 0 54.59 14.3
 6 -3 0 48.7 17.3
 -6 -3 -1 5.7 9.2
 -5 -3 -1 681.13 50.19
 5 3 1 583.94 41.5
 -4 -3 -1 35.3 12
 -4 -3 -1 27.3 12.4
 4 3 1 22.4 9.5
 4 3 1 39.4 11.5
 4 3 1 23.4 8.4
 -3 -3 -1 746.03 37.8
 -3 -3 -1 714.53 39.4
 3 3 1 732.23 36.6
 3 3 1 791.32 41.7
 3 3 1 752.62 38.8
 -2 -3 -1 853.81 37.6
 -2 -3 -1 834.22 34.6
 2 3 1 871.01 35.7
 2 3 1 864.21 34.6
 2 3 1 862.61 38.2
 -1 -3 -1 676.93 24.9
 -1 -3 -1 680.23 28.3
 -1 -3 -1 697.13 25.6
 1 3 1 708.43 28.7
 1 3 1 724.73 25.6
 1 3 1 720.13 25.2
 0 -3 -1 955 30.1
 0 -3 -1 971 26.9
 0 -3 -1 982.4 23.7
 0 3 1 997.3 30.4
 0 3 1 945.01 26.5
 1 -3 -1 2652.53 51.29
 1 -3 -1 2708.63 63.09
 -1 3 1 2646.64 51.39
 2 -3 -1 162.88 10.4
 2 -3 -1 122.59 12.6
 -2 3 1 149.59 10.4
 3 -3 -1 332.37 24.5
 3 -3 -1 334.87 19.4
 -3 3 1 345.77 20.7
 4 -3 -1 122.09 20.4
 4 -3 -1 122.09 13.4
 -4 3 1 111.79 14
 5 -3 -1 870.81 43.4
 -5 3 1 747.03 43.2
 6 -3 -1 83.39 21.2
 -6 -3 -2 151.08 27.6
 -5 -3 -2 22.3 12.6
 5 3 2 16.7 11.5
 -4 -3 -2 215.38 22.4
 -4 -3 -2 198.08 23.7
 4 3 2 208.88 21.5
 -3 -3 -2 2498.75 82.49
 -3 -3 -2 2454.85 75.99
 3 3 2 2298.27 80.59
 -2 -3 -2 262.17 20.2
 -2 -3 -2 249.08 17.8
 2 3 2 252.47 20.7
 2 3 2 249.28 16.6
 -1 -3 -2 462.75 18.1
 -1 -3 -2 473.25 23.9
 -1 -3 -2 423.26 19.8
 1 3 2 406.66 16.3
 1 3 2 432.46 22.7
 0 -3 -2 456.55 16.4
 0 -3 -2 468.85 20.5
 0 3 2 486.55 16.7
 0 3 2 501.15 20.7
 1 -3 -2 73.39 6.1
 1 -3 -2 63.29 7.2
 -1 3 2 80.89 6.7
 2 -3 -2 100.39 9
 2 -3 -2 123.09 11.6
 -2 3 2 111.69 9.8
 3 -3 -2 468.05 24.2
 3 -3 -2 450.95 28.5
 -3 3 2 426.96 24.3
 4 -3 -2 490.45 28.6
 4 -3 -2 483.15 33.5
 -4 3 2 529.75 31.8
 5 -3 -2 -0.8 8.7
 5 -3 -2 -0.2 6.1
 -5 3 2 -4.9 7.7
 6 -3 -2 177.08 22.6
 -6 -3 -3 27.8 16
 -5 -3 -3 33.6 13.4
 5 3 3 14 11.8
 -4 -3 -3 719.53 46.1
 -4 -3 -3 729.93 42.6
 4 3 3 741.13 48
 4 3 3 732.13 41.5
 -3 -3 -3 145.49 16.7
 -3 -3 -3 143.69 19.1
 3 3 3 158.28 19.2
 3 3 3 200.58 16.9
 -2 -3 -3 633.14 30.5
 -2 -3 -3 602.94 33.2
 2 3 3 631.54 34.1
 2 3 3 587.84 25.2
 -1 -3 -3 896.51 35.4
 -1 -3 -3 877.41 24.3
 1 3 3 838.12 22.4
 1 3 3 886.71 35.4
 0 -3 -3 278.17 12.1
 0 -3 -3 325.37 17.1
 0 3 3 320.37 16.8
 1 -3 -3 1385.76 39.9
 -1 3 3 1382.46 40.3
 2 -3 -3 592.34 27.3
 2 -3 -3 626.24 26.4
 -2 3 3 632.64 27.3
 3 -3 -3 44.8 11
 3 -3 -3 35.6 8.7
 -3 3 3 59.19 13
 4 -3 -3 117.49 19.9
 4 -3 -3 108.99 13.3
 -4 3 3 116.39 18.1
 5 -3 -3 407.46 29.4
 5 -3 -3 375.06 34.2
 -5 3 3 324.17 29.6
 6 -3 -3 160.18 27.8
 -6 -3 -4 6.8 9
 -5 -3 -4 31.5 13.2
 5 3 4 14 13.4
 -4 -3 -4 583.84 38.2
 -4 -3 -4 613.04 43.6
 4 3 4 699.93 48.7
 4 3 4 648.44 37.3
 -3 -3 -4 687.13 37.5
 -3 -3 -4 747.13 43.2
 3 3 4 740.03 33.6
 3 3 4 609.24 40
 -2 -3 -4 1218.58 46.2
 -2 -3 -4 1047.6 55.19
 2 3 4 1185.18 34.3
 2 3 4 1185.78 49.9
 -1 -3 -4 432.76 24.3
 -1 -3 -4 411.86 12.1
 1 3 4 418.06 11.1
 1 3 4 437.26 24.9
 0 -3 -4 932.51 26.5
 0 -3 -4 1002.1 34.6
 0 3 4 1015.7 34.1
 1 -3 -4 51.59 9
 -1 3 4 58.89 10.1
 2 -3 -4 145.19 13.3
 -2 3 4 148.49 13.9
 3 -3 -4 243.58 19.4
 3 -3 -4 248.38 20.4
 -3 3 4 271.07 21.2
 4 -3 -4 514.75 31
 4 -3 -4 462.85 32.4
 -4 3 4 505.35 33.3
 5 -3 -4 98.79 20
 5 -3 -4 91.19 17.7
 -5 3 4 146.99 27.7
 6 -3 -4 59.09 16.6
 -6 -3 -5 33.2 16.2
 6 3 5 6.3 10.6
 6 3 5 -9.3 19.1
 -5 -3 -5 123.59 25.3
 5 3 5 145.99 24.4
 -4 -3 -5 297.57 30.9
 -4 -3 -5 295.37 28.2
 4 3 5 307.57 24.9
 4 3 5 357.56 34.1
 -3 -3 -5 98.49 17.1
 -3 -3 -5 117.69 20.2
 3 3 5 89.49 17.4
 3 3 5 99.39 11.7
 -2 -3 -5 136.39 16.3
 2 3 5 131.79 16.7
 2 3 5 123.89 7.2
 -1 -3 -5 11.9 5.8
 1 3 5 30.7 7.1
 0 -3 -5 916.11 27
 0 -3 -5 980.3 35.2
 0 3 5 940.61 34
 1 -3 -5 839.32 36.4
 1 -3 -5 784.62 29.5
 2 -3 -5 32.4 9
 -2 3 5 33.2 9.2
 3 -3 -5 265.07 20.5
 3 -3 -5 285.47 22.6
 -3 3 5 282.17 22.7
 4 -3 -5 311.47 25.8
 4 -3 -5 275.77 25
 -4 3 5 302.47 27.8
 5 -3 -5 125.79 22.2
 5 -3 -5 172.98 23.1
 -5 3 5 109.89 21.1
 6 -3 -5 65.09 17.2
 -6 -3 -6 -19.8 15.5
 6 3 6 3.1 9.5
 6 3 6 -13.2 16.9
 -5 -3 -6 79.29 19.8
 5 3 6 68.49 17.6
 5 3 6 121.29 16.4
 -4 -3 -6 40.6 13.2
 4 3 6 49.99 9.5
 4 3 6 51.09 13.1
 -3 -3 -6 1139.89 57.59
 3 3 6 1170.78 59.09
 3 3 6 1162.68 36.5
 3 3 6 1247.98 35
 -2 -3 -6 273.67 23.8
 2 3 6 293.67 25.3
 -1 -3 -6 196.28 17.3
 1 3 6 184.28 18.3
 0 -3 -6 142.99 9.6
 0 -3 -6 145.69 12.9
 0 -3 -6 175.88 21.8
 0 3 6 154.48 12.7
 1 -3 -6 1004.6 33.9
 1 -3 -6 911.41 45.5
 2 -3 -6 199.78 18.4
 -2 3 6 228.68 20.5
 3 -3 -6 -2.5 5.1
 3 -3 -6 7.5 6.3
 -3 3 6 5.9 5.4
 4 -3 -6 286.57 25.7
 4 -3 -6 337.07 27.4
 -4 3 6 280.97 26.7
 5 -3 -6 99.19 20.9
 5 -3 -6 158.38 21.1
 -5 3 6 143.69 24.6
 6 -3 -6 -3.3 7.6
 6 3 7 36.5 10.7
 6 3 7 -20.3 17.1
 -5 -3 -7 1.7 9.5
 5 3 7 16.5 10.7
 5 3 7 2.5 6.1
 4 3 7 300.67 19.9
 4 3 7 302.57 18
 -3 -3 -7 856.81 49.8
 3 3 7 833.12 21.7
 3 3 7 854.71 20.8
 3 3 7 953.6 62.09
 -2 -3 -7 36.2 11
 2 3 7 57.69 13.1
 -1 -3 -7 159.88 16
 1 3 7 166.28 15.8
 0 -3 -7 271.17 24.2
 0 -3 -7 246.88 17.3
 0 -3 -7 250.87 13.4
 0 3 7 239.08 16.8
 1 -3 -7 175.58 13.4
 1 -3 -7 193.58 20.1
 2 -3 -7 530.85 34.5
 2 -3 -7 527.15 25.4
 2 -3 -7 565.74 24.6
 -2 3 7 542.15 34.9
 3 -3 -7 226.68 18.6
 3 -3 -7 211.88 21.9
 -3 3 7 205.28 22.2
 4 -3 -7 32.8 9.7
 4 -3 -7 37.4 11.3
 -4 3 7 22.6 13.5
 5 -3 -7 -5 7.9
 5 -3 -7 -11.5 10.9
 6 -3 -7 42.8 17.5
 -5 -3 -8 28.4 14.1
 5 3 8 32.7 8.5
 -4 -3 -8 148.29 27.2
 4 3 8 160.48 9.7
 4 3 8 150.38 11.1
 -3 -3 -8 90.49 19.1
 3 3 8 85.99 21.1
 -2 -3 -8 169.08 18.8
 2 3 8 187.68 21.6
 -1 -3 -8 12.6 6.6
 1 3 8 16.3 6.5
 0 -3 -8 19 8
 0 -3 -8 12.6 5.7
 0 -3 -8 9.6 3.7
 0 -3 -8 28.9 5.6
 0 3 8 21.4 5.2
 1 -3 -8 214.98 14.4
 1 -3 -8 193.28 21.3
 2 -3 -8 323.87 18.5
 2 -3 -8 318.37 17.5
 2 -3 -8 307.67 27.7
 -2 3 8 293.17 27.6
 3 -3 -8 83.39 12.3
 3 -3 -8 88.39 17.1
 -3 3 8 39.9 16.9
 4 -3 -8 27.4 12.4
 4 -3 -8 49.7 11.6
 -4 3 8 27.9 17.2
 5 -3 -8 125.39 24.9
 -5 -3 -9 5.7 11.5
 5 3 9 15.1 6.2
 5 3 9 -5.9 4.3
 -4 -3 -9 94.99 23.4
 -3 -3 -9 279.57 28.8
 3 3 9 308.77 34.7
 -2 -3 -9 230.18 22.8
 2 3 9 206.38 22.2
 -1 -3 -9 94.39 20.5
 -1 -3 -9 65.69 14.3
 1 3 9 66.59 13.2
 0 -3 -9 343.07 17.1
 0 -3 -9 380.76 32.8
 0 -3 -9 364.86 22.2
 0 -3 -9 335.57 19.1
 0 3 9 335.07 20.9
 1 -3 -9 49.9 13.5
 1 -3 -9 68.29 8.4
 1 -3 -9 62.89 12.6
 2 -3 -9 101.99 20.6
 2 -3 -9 85.29 9.4
 2 -3 -9 102.89 9.4
 3 -3 -9 125.79 13.2
 3 -3 -9 141.69 13.8
 3 -3 -9 146.29 25
 -3 3 9 93.39 19.7
 4 -3 -9 54.59 15.6
 4 -3 -9 49.6 12.1
 5 -3 -9 16.3 15.4
 5 -3 -9 39.1 15
 -5 -3 -10 24.9 20.5
 -4 -3 -10 17.3 11.1
 -3 -3 -10 102.29 19.9
 3 3 10 111.99 24.7
 -2 -3 -10 336.37 28.8
 2 3 10 313.47 29.6
 -1 -3 -10 206.08 19.7
 -1 -3 -10 161.68 27.6
 1 3 10 178.98 19.3
 0 -3 -10 67.39 17.3
 0 -3 -10 64.99 7.9
 0 -3 -10 81.59 9
 0 -3 -10 94.09 11.4
 1 -3 -10 124.79 23.6
 1 -3 -10 122.29 18.4
 1 -3 -10 123.09 10.5
 2 -3 -10 47.4 6.3
 2 -3 -10 75.99 17.7
 2 -3 -10 43.4 6.4
 2 -3 -10 13.7 12
 3 -3 -10 52.39 9
 3 -3 -10 45 8.4
 4 -3 -10 17.5 11.7
 4 -3 -10 22 7.8
 5 -3 -10 40.6 20.2
 5 -3 -10 55.49 21.6
 -4 -3 -11 -12 11.1
 -2 -3 -11 138.09 17.9
 2 3 11 132.69 23
 -1 -3 -11 23.8 11.9
 -1 -3 -11 15 8.4
 1 3 11 16 9
 0 -3 -11 151.08 13.4
 0 -3 -11 183.88 15.7
 0 -3 -11 164.78 30.1
 0 -3 -11 184.68 12
 1 -3 -11 7.9 3.5
 1 -3 -11 29.7 18.8
 1 -3 -11 15.8 8.5
 2 -3 -11 54.49 16.2
 2 -3 -11 43.6 16.8
 3 -3 -11 -5.8 9.9
 4 -3 -11 61.19 9.2
 4 -3 -11 66.89 16.6
 4 -3 -11 53.79 10.1
 -3 -3 -12 17.5 11.2
 -2 -3 -12 82.49 23
 -2 -3 -12 105.59 18.7
 -1 -3 -12 412.56 28.2
 -1 -3 -12 407.46 40.7
 1 3 12 448.86 30.3
 0 -3 -12 34.6 6
 0 -3 -12 26.5 11.8
 0 -3 -12 27.1 6.6
 0 -3 -12 42.1 9.5
 1 -3 -12 21.5 12.8
 1 -3 -12 32.5 12.3
 2 -3 -12 58.19 18.1
 2 -3 -12 50.09 16.4
 3 -3 -12 74.89 21.1
 -3 -3 -13 29.1 17.9
 -3 -3 -13 20.6 18.2
 -2 -3 -13 250.17 34.6
 -2 -3 -13 308.37 29.7
 2 3 13 314.37 32.8
 -1 -3 -13 23.5 16.4
 -1 -3 -13 20.3 9.4
 1 3 13 33.3 13.1
 0 -3 -13 58.69 9.7
 0 -3 -13 79.79 7.7
 0 -3 -13 80.09 22.3
 0 -3 -13 67.19 6.2
 1 -3 -13 5.3 8.2
 1 -3 -13 -1 11.6
 1 -3 -13 19.8 11.1
 2 -3 -13 98.09 22.5
 2 -3 -13 128.19 26.4
 3 -3 -13 91.59 22.1
 -2 -3 -14 22 14.2
 2 3 14 33.8 19.3
 -1 -3 -14 168.78 19.7
 -1 -3 -14 205.68 36.9
 1 3 14 189.78 23.2
 0 -3 -14 31.9 18.9
 1 -3 -14 23.4 12.9
 1 -3 -14 24.3 9.7
 2 -3 -14 35.3 14.5
 2 -3 -14 10.1 19.4
 2 -3 -14 34.4 15.9
 1 4 -14 -31.5 15.2
 1 4 -14 20.3 16.6
 0 4 -14 83.79 17
 0 4 -14 64.09 30.4
 1 -4 14 8.7 6.4
 -1 4 -14 1.3 7.7
 3 4 -13 6.1 17.7
 2 4 -13 20.1 12.7
 1 4 -13 278.27 36
 0 4 -13 34.7 17.4
 0 4 -13 67.89 13.7
 1 -4 13 77.79 12.3
 -1 4 -13 77.99 12.7
 -1 4 -13 91.99 21.9
 2 -4 13 3.6 14.3
 -2 4 -13 30.5 17.2
 3 4 -12 41.7 19.3
 2 4 -12 373.86 40.9
 1 4 -12 33.8 15
 1 4 -12 47.8 17.2
 0 4 -12 60.39 13.5
 0 4 -12 70.19 21.2
 1 -4 12 11.2 7.9
 -1 4 -12 37 15
 -1 4 -12 3 7.2
 2 -4 12 433.16 26.4
 2 -4 12 354.96 31.3
 -2 4 -12 394.06 42.7
 3 -4 12 28 9.8
 -3 4 -12 12.3 15.7
 4 4 -11 63.59 21.1
 3 4 -11 386.96 40.8
 2 4 -11 26.4 14.3
 1 4 -11 276.77 32.6
 1 4 -11 275.87 29.5
 0 4 -11 103.49 26.1
 0 4 -11 114.59 18.1
 1 -4 11 32 11.4
 -1 4 -11 13 7.4
 -1 4 -11 9 10.8
 2 -4 11 71.59 16.2
 2 -4 11 76.79 14.1
 -2 4 -11 75.79 20.4
 3 -4 11 161.88 29
 3 -4 11 200.88 18.4
 -3 4 -11 173.48 31.2
 -4 4 -11 52.89 20.7
 4 4 -10 134.69 25.3
 3 4 -10 12.7 9
 2 4 -10 192.18 25.1
 2 4 -10 158.88 25.9
 1 4 -10 31.2 14.6
 1 4 -10 40.1 12.5
 0 -4 10 58.49 4.6
 0 -4 10 36.4 13.1
 0 -4 10 60.69 5
 0 4 -10 68.09 12.7
 0 4 -10 78.09 19
 1 -4 10 303.07 24.7
 -1 4 -10 351.46 34.6
 -1 4 -10 305.07 21.5
 2 -4 10 234.68 19.9
 2 -4 10 239.18 24.4
 -2 4 -10 249.68 18.2
 3 -4 10 170.18 17.9
 3 -4 10 152.38 27.2
 -3 4 -10 137.29 27.3
 4 -4 10 17.7 9.2
 5 -4 10 41 13
 5 4 -9 27.5 10.7
 5 4 -9 57.99 18.6
 4 4 -9 100.89 24.4
 4 4 -9 103.39 9.9
 3 4 -9 384.96 36.8
 2 4 -9 117.59 24.1
 2 4 -9 141.49 25.2
 -1 -4 9 110.69 21.6
 1 4 -9 151.78 26.2
 1 4 -9 154.18 23.3
 0 -4 9 189.48 19.7
 0 -4 9 232.98 12.2
 0 4 -9 211.08 19.3
 0 4 -9 200.08 24.8
 1 -4 9 444.06 28.8
 1 -4 9 484.05 28.6
 -1 4 -9 510.75 39
 -1 4 -9 482.75 26.3
 2 -4 9 237.68 23.3
 2 -4 9 241.88 19.5
 -2 4 -9 251.47 29.5
 -2 4 -9 259.87 19.3
 3 -4 9 142.59 19.7
 3 -4 9 139.99 24.9
 -3 4 -9 126.19 25.7
 4 -4 9 121.09 16
 5 -4 9 7.1 10.5
 5 4 -8 29.6 13.8
 5 4 -8 -17.5 9.3
 4 4 -8 282.57 31
 4 4 -8 223.98 21.1
 3 4 -8 29.6 12.1
 3 4 -8 67.49 18.6
 3 4 -8 34.9 5.5
 -2 -4 8 279.77 29.2
 2 4 -8 293.17 28.8
 2 4 -8 333.47 31.5
 -1 -4 8 176.88 21.6
 1 4 -8 132.79 20.8
 1 4 -8 118.59 21.7
 0 4 -8 30.9 8
 0 4 -8 33.4 11.2
 1 -4 8 156.98 15.1
 1 -4 8 131.89 15.1
 -1 4 -8 152.28 17.7
 -1 4 -8 156.08 20.7
 2 -4 8 270.47 20.8
 2 -4 8 239.48 22.5
 -2 4 -8 320.77 29.9
 -2 4 -8 241.18 23.9
 3 -4 8 27.4 19.8
 4 -4 8 13.7 8.4
 5 -4 8 19.1 10.6
 5 4 -7 51.09 18.1
 5 4 -7 67.69 15.1
 4 4 -7 36.1 14.2
 4 4 -7 34.1 9.8
 -3 -4 7 288.07 29.8
 -3 -4 7 253.17 16
 3 4 -7 286.97 28.6
 3 4 -7 276.77 17.4
 3 4 -7 217.98 29.2
 -2 -4 7 96.49 20.5
 2 4 -7 107.09 20.8
 2 4 -7 91.59 19.3
 -1 -4 7 40.6 11.2
 -1 -4 7 30.2 10
 1 4 -7 28.3 9.4
 1 4 -7 42.7 11.8
 0 -4 7 357.26 25.8
 0 -4 7 353.56 16.6
 0 4 -7 383.06 24.5
 0 4 -7 349.87 28.5
 1 -4 7 30.4 7.8
 1 -4 7 53.29 10.7
 -1 4 -7 38.8 11.8
 -1 4 -7 45.2 8.9
 2 -4 7 20.8 7.3
 2 -4 7 18.2 7.4
 -2 4 -7 16.4 8.2
 3 -4 7 19.9 10.1
 3 -4 7 6 4.7
 4 -4 7 215.18 21.6
 -4 4 -7 212.28 25.3
 5 -4 7 42.5 12
 6 -4 7 18.3 11.8
 -6 -4 6 -4.3 11.9
 6 4 -6 1.6 12.4
 -5 -4 6 32 11.7
 5 4 -6 14.6 13.9
 5 4 -6 47.6 16.2
 -4 -4 6 264.97 22
 4 4 -6 290.47 23.9
 4 4 -6 285.97 30.4
 -3 -4 6 172.18 22.7
 -3 -4 6 183.08 15
 3 4 -6 238.08 29
 3 4 -6 184.68 15.6
 3 4 -6 196.38 22.3
 -2 -4 6 174.98 20.4
 -2 -4 6 202.38 11.2
 2 4 -6 187.18 20.3
 2 4 -6 187.28 21.7
 2 4 -6 183.68 11.4
 -1 -4 6 466.25 15.1
 -1 -4 6 454.95 31.5
 -1 -4 6 548.85 33.4
 1 4 -6 514.05 32.2
 1 4 -6 530.35 33.5
 0 -4 6 23.5 5
 0 -4 6 23.7 7.4
 0 -4 6 31.9 9.2
 0 4 -6 27.5 7.4
 0 4 -6 27.1 9.2
 1 -4 6 124.99 12.6
 1 -4 6 104.99 11.8
 -1 4 -6 118.19 11.9
 -1 4 -6 131.69 15.9
 2 -4 6 566.04 28.8
 2 -4 6 513.65 31.6
 -2 4 -6 546.25 28.8
 3 -4 6 229.78 19.2
 3 -4 6 192.88 23.3
 4 -4 6 52.59 11.7
 -4 4 -6 63.19 13
 5 -4 6 188.38 21.8
 6 -4 6 29.7 14.1
 -6 -4 5 103.89 19.4
 6 4 -5 64.99 18.5
 -5 -4 5 11.1 11.1
 5 4 -5 -4.8 7.3
 5 4 -5 20 14.3
 -4 -4 5 152.48 24.6
 -4 -4 5 237.58 20.8
 4 4 -5 222.08 25.1
 4 4 -5 216.68 21.2
 -3 -4 5 86.59 17.8
 -3 -4 5 72.99 11.6
 3 4 -5 83.69 13
 3 4 -5 55.19 13.5
 3 4 -5 63.39 16.9
 -2 -4 5 533.95 34.2
 -2 -4 5 530.25 22.6
 2 4 -5 610.84 36.2
 2 4 -5 538.55 23.1
 2 4 -5 602.14 38
 -1 -4 5 65.49 13.3
 -1 -4 5 64.39 6.2
 -1 -4 5 69.99 13.4
 1 4 -5 67.59 13.5
 1 4 -5 69.49 13.4
 0 -4 5 2961.9 84.89
 0 -4 5 2992.4 82.29
 0 4 -5 3015 79.19
 0 4 -5 2964.7 84.69
 1 -4 5 882.21 34.3
 1 -4 5 911.61 36.4
 -1 4 -5 881.11 33.7
 -1 4 -5 920.71 41.1
 2 -4 5 89.39 10.5
 2 -4 5 89.29 14.8
 -2 4 -5 78.29 10
 3 -4 5 87.79 16.4
 3 -4 5 80.59 14.3
 4 -4 5 3.3 10.6
 4 -4 5 26.4 9.3
 -4 4 -5 5.1 6.8
 5 -4 5 23.2 10.2
 -5 4 -5 39.9 15.2
 6 -4 5 18.4 11.2
 -6 -4 4 41.9 14.4
 6 4 -4 11.4 10.5
 -5 -4 4 189.38 23.5
 5 4 -4 162.08 27.3
 5 4 -4 177.28 29.3
 -4 -4 4 413.56 33.8
 -4 -4 4 376.36 29.1
 4 4 -4 387.96 32.6
 4 4 -4 379.26 29.9
 4 4 -4 354.06 36.1
 -3 -4 4 213.68 22.3
 -3 -4 4 177.78 17.3
 3 4 -4 167.58 16.7
 3 4 -4 200.88 23.8
 3 4 -4 150.78 18.7
 -2 -4 4 31.4 6.7
 -2 -4 4 18.4 6.7
 2 4 -4 24.4 8.4
 2 4 -4 29.4 9.3
 2 4 -4 19.6 5.5
 -1 -4 4 3141.39 68.99
 -1 -4 4 3189.78 89.29
 -1 -4 4 3197.28 86.49
 1 4 -4 3027.4 84.59
 0 -4 4 491.95 26.3
 0 -4 4 511.35 26.5
 0 4 -4 482.75 26.1
 0 4 -4 468.35 24.5
 1 -4 4 208.58 15.1
 1 -4 4 217.88 15.6
 -1 4 -4 204.58 16.6
 -1 4 -4 231.18 15.4
 2 -4 4 991.7 43.1
 2 -4 4 1016.2 39.2
 -2 4 -4 1149.29 40.4
 3 -4 4 26.5 9.6
 3 -4 4 41.5 9.4
 4 -4 4 333.27 26.6
 4 -4 4 363.86 34
 -4 4 -4 297.37 24.6
 5 -4 4 45 13.5
 -5 4 -4 62.49 17
 6 -4 4 116.79 22.8
 -6 -4 3 34.8 15.6
 6 4 -3 44.4 16.1
 -5 -4 3 67.09 17.9
 5 4 -3 46.4 19.2
 5 4 -3 54.79 15
 -4 -4 3 101.59 17.6
 -4 -4 3 99.59 19.9
 4 4 -3 100.69 18.8
 4 4 -3 58.39 16.1
 4 4 -3 116.09 15.9
 -3 -4 3 44.1 12.7
 -3 -4 3 38.1 10.5
 3 4 -3 35.9 10.8
 3 4 -3 24.3 10.5
 3 4 -3 31.9 8.8
 -2 -4 3 2776.82 71.49
 -2 -4 3 2663.93 80.09
 2 4 -3 2850.11 72.89
 2 4 -3 2704.93 86.19
 2 4 -3 2796.52 80.39
 -1 -4 3 751.62 33
 -1 -4 3 708.03 34.9
 -1 -4 3 701.73 25.9
 1 4 -3 703.63 25.8
 1 4 -3 707.93 33.7
 1 4 -3 749.13 33
 0 -4 3 359.46 20.8
 0 -4 3 334.87 19.2
 0 4 -3 356.86 19.6
 0 4 -3 347.07 19.6
 1 -4 3 2097.79 56.99
 1 -4 3 2091.39 56.79
 -1 4 -3 2003 54.79
 -1 4 -3 2064.39 57.09
 2 -4 3 428.16 23.8
 2 -4 3 486.85 27.9
 -2 4 -3 460.45 25
 3 -4 3 41.6 13
 3 -4 3 29.3 8.6
 -3 4 -3 54.69 10.5
 4 -4 3 258.07 23.6
 4 -4 3 164.48 22.4
 -4 4 -3 255.07 20.4
 5 -4 3 58.49 13.9
 -5 4 -3 49 17.2
 6 -4 3 45.3 15.1
 -6 -4 2 15.4 11
 6 4 -2 10.1 11.3
 -5 -4 2 162.98 21.4
 5 4 -2 152.98 25.8
 5 4 -2 112.69 23.4
 -4 -4 2 266.77 25.9
 -4 -4 2 211.58 25.2
 4 4 -2 297.87 27.3
 4 4 -2 275.57 25.6
 -3 -4 2 2430.76 79.99
 -3 -4 2 2437.16 76.79
 3 4 -2 2306.37 84.09
 3 4 -2 2353.96 77.39
 3 4 -2 2322.87 75.89
 -2 -4 2 49 9.5
 -2 -4 2 40.7 11.1
 -2 -4 2 39.2 9.7
 2 4 -2 61.09 10.8
 2 4 -2 57.89 11
 2 4 -2 36.6 10.3
 -1 -4 2 1207.88 40.8
 -1 -4 2 1139.89 36.9
 -1 -4 2 1240.38 45.3
 1 4 -2 1189.48 37.2
 1 4 -2 1181.18 40.5
 1 4 -2 1247.88 44.6
 0 -4 2 1424.46 41.1
 0 -4 2 1545.15 46.5
 0 4 -2 1501.75 41.1
 0 4 -2 1545.15 44.9
 1 -4 2 594.24 25.3
 -1 4 -2 624.14 25.1
 -1 4 -2 559.74 22
 2 -4 2 1302.87 44.7
 2 -4 2 1302.97 48.5
 -2 4 -2 1199.68 43.3
 3 -4 2 308.57 25.1
 3 -4 2 311.07 23.1
 -3 4 -2 329.17 19.9
 4 -4 2 196.88 23.7
 4 -4 2 247.68 23
 -4 4 -2 184.68 17.7
 5 -4 2 126.49 21.2
 -5 4 -2 131.29 18.1
 6 -4 2 12.6 10.4
 -6 -4 1 1.2 11.9
 6 4 -1 18.9 8
 -5 -4 1 7.9 10.7
 5 4 -1 7.4 12.4
 -4 -4 1 348.27 45.2
 -4 -4 1 321.17 28.3
 4 4 -1 274.77 26.9
 4 4 -1 311.77 27.2
 4 4 -1 299.47 29.3
 -3 -4 1 507.45 32.2
 -3 -4 1 468.75 30.4
 3 4 -1 481.15 31.8
 3 4 -1 505.25 35
 3 4 -1 486.95 30
 -2 -4 1 320.77 23.6
 -2 -4 1 304.47 20.8
 -2 -4 1 301.87 20.7
 2 4 -1 277.87 19.9
 2 4 -1 303.57 20.9
 -1 -4 1 2114.49 56.59
 -1 -4 1 2081.39 55.69
 -1 -4 1 2109.09 60.99
 1 4 -1 2137.19 60.09
 1 4 -1 2032.4 55.89
 1 4 -1 2141.29 55.99
 0 -4 1 11.2 4
 0 -4 1 9.2 2.8
 0 4 -1 9.8 3.7
 0 4 -1 8.7 2.8
 1 -4 1 916.91 32.5
 -1 4 -1 921.51 32.4
 -1 4 -1 952.9 24.8
 2 -4 1 670.13 30.6
 2 -4 1 707.93 33.5
 -2 4 -1 698.73 23.4
 3 -4 1 1196.58 52.29
 3 -4 1 1287.57 49.99
 -3 4 -1 1207.58 41.1
 4 -4 1 57.79 13.4
 -4 4 -1 42.6 9.9
 5 -4 1 58.79 13.8
 -5 4 -1 74.89 15.6
 6 -4 1 -13.2 7.9
 -6 4 -1 17.7 12.4
 -6 -4 0 45 18.4
 -5 -4 0 17.5 8.4
 5 4 0 11.3 12.4
 -4 -4 0 46.8 15.3
 -4 -4 0 56.79 14.9
 4 4 0 60.09 14.1
 4 4 0 75.69 16.8
 4 4 0 54.79 15.9
 -3 -4 0 492.35 30.9
 -3 -4 0 492.15 31.2
 3 4 0 461.35 29.3
 3 4 0 456.55 31.8
 3 4 0 460.05 32.3
 -2 -4 0 30.3 8.1
 -2 -4 0 26.7 7.9
 -2 -4 0 28.4 8.2
 2 4 0 19.4 6.5
 2 4 0 19.5 6.5
 -1 -4 0 293.07 17.7
 -1 -4 0 252.97 17
 -1 -4 0 273.67 15.7
 1 4 0 260.37 16.9
 1 4 0 255.47 14.8
 1 4 0 249.28 16.5
 0 -4 0 4158.28 91.29
 0 -4 0 4237.58 80.29
 0 -4 0 4390.96 90.49
 0 4 0 4058.99 79.49
 0 4 0 4209.08 88.49
 1 -4 0 260.27 15.3
 -1 4 0 254.77 15.4
 -1 4 0 235.88 6.9
 2 -4 0 18 7.9
 2 -4 0 23.7 7.1
 -2 4 0 25.5 4.7
 3 -4 0 464.95 29.9
 3 -4 0 442.66 29
 -3 4 0 456.95 22.5
 4 -4 0 61.19 15.6
 4 -4 0 46.4 12.1
 -4 4 0 82.79 13.8
 5 -4 0 26.2 10.1
 -5 4 0 -20.3 7.9
 6 -4 0 19.9 11.9
 -6 4 0 21.6 11.7
 -6 -4 -1 15.7 12.8
 5 4 1 74.79 20.3
 5 4 1 88.49 21.6
 -4 -4 -1 66.99 16.3
 4 4 1 48.7 13.6
 4 4 1 61.19 13.7
 4 4 1 49.99 14.7
 -3 -4 -1 1181.48 50.49
 -3 -4 -1 1256.37 54.49
 3 4 1 1184.88 54.69
 3 4 1 1280.37 50.89
 -2 -4 -1 681.43 31.9
 -2 -4 -1 654.63 34.1
 2 4 1 664.63 30.8
 2 4 1 692.83 34.8
 2 4 1 678.93 31.8
 -1 -4 -1 950 31.4
 -1 -4 -1 920.11 32.4
 -1 -4 -1 898.61 35.4
 1 4 1 876.61 34.5
 1 4 1 873.41 30.6
 1 4 1 885.21 30.4
 0 -4 -1 8.6 3.2
 0 -4 -1 14.6 3
 0 -4 -1 11.7 3.8
 0 4 1 12.8 4
 0 4 1 13.8 3.8
 1 -4 -1 2099.89 54.89
 1 -4 -1 1960.8 38.2
 -1 4 1 2129.29 55.99
 2 -4 -1 325.97 21.4
 2 -4 -1 301.27 13.1
 -2 4 1 281.07 13.8
 3 -4 -1 470.75 30
 3 -4 -1 526.55 23.3
 3 -4 -1 513.75 31.4
 -3 4 1 452.95 23.3
 4 -4 -1 291.77 26.6
 4 -4 -1 275.87 26.4
 4 -4 -1 329.47 22.9
 -4 4 1 268.87 21.1
 5 -4 -1 22 10
 5 -4 -1 17.1 8.1
 6 -4 -1 23.9 12.1
 -6 4 1 -3.7 13.4
 -6 -4 -2 -3.8 10.6
 -5 -4 -2 82.79 20.5
 5 4 2 84.09 18.9
 -4 -4 -2 226.68 25.7
 -4 -4 -2 190.48 21.7
 4 4 2 199.88 25.3
 4 4 2 250.97 24
 -3 -4 -2 338.07 25.1
 -3 -4 -2 329.97 26.9
 3 4 2 296.57 26.6
 3 4 2 321.57 24.5
 3 4 2 372.16 26.3
 -2 -4 -2 1338.17 47
 -2 -4 -2 1330.17 51.99
 2 4 2 1310.67 51.39
 2 4 2 1272.57 43.5
 -1 -4 -2 599.14 28.8
 -1 -4 -2 597.54 23.5
 -1 -4 -2 603.24 24.9
 1 4 2 586.94 22.1
 1 4 2 584.64 28.4
 0 -4 -2 1545.35 45.8
 0 -4 -2 1525.65 39.7
 0 4 2 1465.05 44.3
 0 4 2 1548.55 39.4
 1 -4 -2 1203.78 30.5
 1 -4 -2 1187.48 38.4
 2 -4 -2 49 10.2
 2 -4 -2 44.5 5.9
 -2 4 2 49.6 6.1
 3 -4 -2 2315.27 61.59
 3 -4 -2 2234.98 72.99
 -3 4 2 2267.87 63.09
 4 -4 -2 232.88 24.4
 4 -4 -2 269.77 20
 -4 4 2 242.88 20.6
 5 -4 -2 114.49 14.6
 5 -4 -2 102.99 19.7
 -5 4 2 111.89 20.2
 6 -4 -2 12.1 10.5
 -6 4 2 24.7 16.7
 -6 -4 -3 38.8 14.1
 -5 -4 -3 23.4 14.7
 5 4 3 33.3 14
 -4 -4 -3 198.08 22.4
 -4 -4 -3 236.18 27.3
 4 4 3 222.68 23.1
 4 4 3 274.77 30.2
 -3 -4 -3 53.59 13.2
 -3 -4 -3 75.99 13.9
 3 4 3 58.89 13.3
 3 4 3 45.5 10.1
 -2 -4 -3 410.56 32.8
 -2 -4 -3 442.46 25.8
 2 4 3 435.76 21.6
 2 4 3 428.76 28.8
 -1 -4 -3 2102.39 50.19
 -1 -4 -3 2041.5 62.89
 1 4 3 2041.1 47.4
 1 4 3 2119.39 62.99
 0 -4 -3 351.36 15.6
 0 -4 -3 356.26 20.2
 0 4 3 350.36 19.4
 0 4 3 333.77 15.3
 1 -4 -3 729.73 28.9
 1 -4 -3 734.83 25.8
 2 -4 -3 2391.86 79.99
 2 -4 -3 2644.54 63.69
 -2 4 3 2621.84 64.39
 3 -4 -3 40.9 8.7
 3 -4 -3 36.1 9.5
 -3 4 3 59.79 10.9
 4 -4 -3 112.49 19.5
 4 -4 -3 109.49 13
 -4 4 3 78.79 15.5
 5 -4 -3 56.59 12.6
 5 -4 -3 42.8 18.5
 -5 4 3 26.1 12.9
 6 -4 -3 94.99 16.4
 6 -4 -3 60.69 17.6
 -6 -4 -4 74.39 19.2
 -5 -4 -4 61.09 17
 5 4 4 66.39 17.8
 -4 -4 -4 324.57 31.9
 -4 -4 -4 312.07 28.2
 4 4 4 304.97 26
 4 4 4 338.77 33.8
 -3 -4 -4 32 10.6
 -3 -4 -4 48.7 11.8
 3 4 4 49.1 13.4
 3 4 4 34.2 8.7
 -2 -4 -4 1035.9 47.5
 -2 -4 -4 1022.6 42.8
 2 4 4 1006.8 47.2
 2 4 4 999.9 32.2
 -1 -4 -4 222.28 11.1
 -1 -4 -4 220.58 18.3
 1 4 4 209.88 17.4
 1 4 4 217.58 9.8
 0 -4 -4 507.45 19.2
 0 -4 -4 483.25 24.7
 0 4 4 503.75 24.3
 1 -4 -4 3163.58 77.99
 1 -4 -4 3138.29 77.19
 1 -4 -4 3116.09 76.99
 2 -4 -4 21.4 6.4
 -2 4 4 23.7 6.9
 3 -4 -4 197.58 16.9
 3 -4 -4 214.18 19.2
 -3 4 4 159.08 15.9
 4 -4 -4 432.76 27.8
 4 -4 -4 405.06 31.2
 -4 4 4 375.36 27.1
 5 -4 -4 207.08 20.5
 -5 4 4 160.08 19.7
 6 -4 -4 17.7 10.7
 6 -4 -4 -6.1 9.5
 -6 -4 -5 20.7 13.8
 6 4 5 1.2 15.3
 -5 -4 -5 62.19 19.1
 5 4 5 29.2 15.1
 -4 -4 -5 4.6 9.9
 -4 -4 -5 -10.4 8.5
 4 4 5 14 8.4
 4 4 5 -11.3 7.7
 -3 -4 -5 87.29 18.8
 -3 -4 -5 85.19 16
 3 4 5 57.79 10.2
 3 4 5 49.99 13.7
 -2 -4 -5 89.29 15.6
 2 4 5 80.39 14.7
 2 4 5 88.29 6.7
 -1 -4 -5 884.21 39.5
 -1 -4 -5 873.21 22.2
 0 -4 -5 2993.2 78.59
 0 -4 -5 2969.1 65.49
 0 4 5 3092.69 77.79
 1 -4 -5 69.39 9.1
 1 -4 -5 75.29 9.1
 1 -4 -5 76.89 9.9
 2 -4 -5 541.45 28.4
 3 -4 -5 101.09 12.9
 3 -4 -5 81.09 11.1
 -3 4 5 100.79 16.3
 4 -4 -5 187.28 19.2
 4 -4 -5 166.48 19.4
 -4 4 5 179.68 20.1
 5 -4 -5 19.5 9.3
 5 -4 -5 11.9 12.5
 -5 4 5 29.2 13.4
 6 -4 -5 73.49 18.3
 -6 -4 -6 -29.5 13.5
 6 4 6 -22.8 16.5
 6 4 6 18.2 11.6
 -5 -4 -6 160.28 27.8
 5 4 6 139.39 21.8
 -4 -4 -6 107.09 22.8
 4 4 6 73.79 13.6
 -3 -4 -6 195.68 20.4
 -3 -4 -6 206.28 24.2
 3 4 6 192.88 13.3
 3 4 6 201.68 24.3
 -2 -4 -6 607.74 37.5
 2 4 6 574.04 36.3
 -1 -4 -6 121.39 14.4
 1 4 6 106.09 16.6
 0 -4 -6 20.4 4.6
 0 -4 -6 28.2 7.2
 0 -4 -6 21.7 7.7
 0 4 6 23.5 6.4
 1 -4 -6 467.05 24.5
 1 -4 -6 491.55 29.6
 1 -4 -6 520.45 26
 2 -4 -6 160.78 16.8
 -2 4 6 219.48 20
 3 -4 -6 212.48 19.8
 3 -4 -6 172.58 17
 -3 4 6 191.98 20.2
 4 -4 -6 282.07 24.8
 4 -4 -6 317.47 27.3
 -4 4 6 299.07 26.9
 5 -4 -6 13.3 13
 5 -4 -6 -10 7.8
 -5 4 6 27.4 14.3
 6 -4 -6 2 10.5
 6 4 7 3.3 12.2
 6 4 7 32.9 20.9
 -5 -4 -7 7.5 12.3
 5 4 7 22.4 8.4
 5 4 7 29.4 10.9
 -4 -4 -7 190.58 25
 4 4 7 214.58 14.8
 4 4 7 244.18 17.3
 -3 -4 -7 -8.4 4.3
 -3 -4 -7 9 7.5
 3 4 7 7.7 7.5
 3 4 7 4 1.5
 3 4 7 1.2 1.2
 -2 -4 -7 16.9 7.4
 2 4 7 28.6 8.7
 1 4 7 33.2 8.6
 0 -4 -7 365.76 28.3
 0 -4 -7 367.26 23.4
 0 -4 -7 363.76 16.6
 0 4 7 355.26 21.8
 1 -4 -7 27.5 6.8
 1 -4 -7 23.3 8.1
 1 -4 -7 33.5 8.2
 2 -4 -7 104.39 12
 2 -4 -7 88.09 16.4
 -2 4 7 87.69 17.8
 3 -4 -7 270.07 20.8
 3 -4 -7 273.77 24.6
 -3 4 7 271.87 26.1
 4 -4 -7 24.8 8.7
 4 -4 -7 43.6 11.8
 -4 4 7 15.4 14.8
 5 -4 -7 88.99 19.1
 5 -4 -7 102.89 20.3
 -5 -4 -8 -9 11.4
 5 4 8 31.8 10.7
 5 4 8 12.7 7.6
 -4 -4 -8 21.7 11.3
 4 4 8 16.2 4.4
 4 4 8 17.6 3.2
 -3 -4 -8 14.6 9.6
 3 4 8 23.3 12.8
 -2 -4 -8 250.47 24.7
 2 4 8 270.57 26.8
 -1 -4 -8 175.08 17.9
 1 4 8 147.09 16.6
 0 -4 -8 30.6 10
 0 -4 -8 14.4 4.2
 0 -4 -8 16.3 5.4
 0 4 8 18 6.6
 1 -4 -8 159.88 14.3
 1 -4 -8 170.48 15.6
 1 -4 -8 143.79 19.1
 2 -4 -8 363.36 28.9
 2 -4 -8 312.17 20.7
 3 -4 -8 41.8 12.6
 3 -4 -8 31.8 9.4
 -3 4 8 29.6 12.4
 4 -4 -8 202.38 21.5
 4 -4 -8 181.28 22.4
 -4 4 8 222.38 27.7
 5 -4 -8 12 10.5
 5 -4 -8 16.3 13.7
 -5 -4 -9 -2 10.5
 -4 -4 -9 80.89 20.4
 -3 -4 -9 178.18 23.1
 3 4 9 130.69 26.3
 -2 -4 -9 271.37 26.4
 2 4 9 241.68 26.1
 -1 -4 -9 487.95 31.4
 1 4 9 494.55 31.9
 0 -4 -9 207.78 18.2
 0 -4 -9 213.18 12.9
 0 -4 -9 187.88 14.6
 0 -4 -9 220.98 24.4
 1 -4 -9 148.89 13.6
 1 -4 -9 127.19 22.4
 1 -4 -9 140.69 14.3
 2 -4 -9 141.99 23.7
 2 -4 -9 138.79 13.8
 3 -4 -9 362.86 23.9
 3 -4 -9 391.56 30.9
 3 -4 -9 311.57 30.2
 -3 4 9 339.37 32.2
 4 -4 -9 120.29 22.7
 4 -4 -9 92.09 16.3
 5 -4 -9 5.9 15.4
 5 -4 -9 26.1 12.9
 -4 -4 -10 17 12.1
 -3 -4 -10 200.48 25.3
 -2 -4 -10 293.17 26.8
 2 4 10 189.58 23.9
 -1 -4 -10 328.07 34.3
 -1 -4 -10 332.87 26.6
 1 4 10 283.87 25.8
 0 -4 -10 62.69 7.3
 0 -4 -10 51.39 8.5
 0 -4 -10 61.49 16.7
 0 -4 -10 36.6 9.7
 1 -4 -10 34.9 9.3
 1 -4 -10 17.3 8.6
 1 -4 -10 27.9 6.9
 1 -4 -10 19.7 8.6
 2 -4 -10 172.28 13.4
 2 -4 -10 163.08 13.6
 2 -4 -10 204.78 24
 3 -4 -10 11.5 7
 3 -4 -10 21.9 13.1
 3 -4 -10 -3.9 5.8
 4 -4 -10 97.09 16.9
 4 -4 -10 116.99 14.9
 4 -4 -10 82.49 18.3
 -4 -4 -11 42.9 19.5
 -3 -4 -11 166.08 22.6
 -2 -4 -11 61.49 15.7
 -1 -4 -11 24.1 8.8
 -1 -4 -11 -1.2 10
 1 4 11 6.8 9
 0 -4 -11 99.69 22.3
 0 -4 -11 92.49 9.7
 0 -4 -11 103.69 15.5
 0 -4 -11 84.59 8.2
 1 -4 -11 289.97 25.6
 1 -4 -11 321.37 19.3
 1 -4 -11 288.87 22.3
 2 -4 -11 4.7 10.9
 2 -4 -11 8.7 4.2
 2 -4 -11 2.5 3.9
 2 -4 -11 1.6 8.7
 3 -4 -11 344.17 18.3
 3 -4 -11 388.66 36.4
 3 -4 -11 344.77 18.2
 4 -4 -11 14 8.5
 4 -4 -11 17.8 11.3
 -3 -4 -12 5.6 11.9
 -2 -4 -12 427.96 33.2
 2 4 12 369.46 36
 -1 -4 -12 10.8 8.4
 -1 -4 -12 -7.4 11
 1 4 12 8.8 9.7
 0 -4 -12 75.69 7.4
 0 -4 -12 88.79 9.1
 0 -4 -12 88.49 22.5
 0 -4 -12 96.49 14.2
 1 -4 -12 42.7 10.3
 1 -4 -12 48.4 14.1
 1 -4 -12 48.3 15.1
 1 -4 -12 61.49 8.2
 2 -4 -12 362.16 34
 2 -4 -12 372.56 36.1
 3 -4 -12 100.59 25
 -3 -4 -13 20.3 14.9
 -2 -4 -13 -0.4 12.2
 -2 -4 -13 33.7 15.2
 2 4 13 -16.6 14.3
 -1 -4 -13 78.49 22.5
 -1 -4 -13 74.09 14.8
 1 4 13 120.79 20
 0 -4 -13 69.69 19.9
 0 -4 -13 32.7 9.2
 1 -4 -13 255.37 24.2
 1 -4 -13 257.87 34.2
 1 -4 -13 243.88 21
 2 -4 -13 12.5 11
 2 -4 -13 12 12.6
 2 -4 -13 1.8 15.6
 3 -4 -13 -8 15.3
 3 -4 -13 48.3 16.4
 -1 -4 -14 -26.6 14.4
 0 -4 -14 82.59 26.9
 0 -4 -14 69.29 11.4
 1 -4 -14 -0.5 8.4
 1 -4 -14 -17.3 13.5
 1 -4 -14 46.1 13.6
 2 -4 -14 55.39 14.9
 2 -4 -14 45.3 22.1
 1 5 -14 -7.1 15.7
 0 5 -14 30.9 19.5
 1 -5 14 45.9 8.6
 -1 5 -14 33.3 12.1
 -1 5 -14 92.59 27.6
 2 5 -13 106.09 25.5
 1 5 -13 -29.6 15.9
 1 5 -13 15.7 15.8
 0 5 -13 297.87 38.3
 0 5 -13 215.78 23.3
 1 -5 13 48.9 11.2
 -1 5 -13 76.39 13.3
 -1 5 -13 111.79 25
 2 -5 13 11.6 14.7
 -2 5 -13 15.5 14.5
 -2 5 -13 8.8 9
 3 -5 13 171.68 20
 3 5 -12 38.3 19
 2 5 -12 -10.4 7.9
 1 5 -12 249.28 31
 1 5 -12 282.87 36.9
 0 5 -12 23 9.1
 0 5 -12 20.1 14.3
 1 -5 12 253.87 24.5
 -1 5 -12 241.88 31.6
 2 -5 12 37.5 16
 2 -5 12 64.99 15.6
 -2 5 -12 85.09 13.7
 -2 5 -12 67.59 23.8
 -3 5 -12 29.7 17.4
 3 5 -11 52.09 16.9
 2 5 -11 9.7 7.7
 1 5 -11 14.5 11.1
 1 5 -11 18.4 12.5
 0 5 -11 96.99 24.3
 0 5 -11 53.99 13.6
 1 -5 11 61.49 15
 1 -5 11 76.29 15.8
 -1 5 -11 106.99 22
 -1 5 -11 77.99 14.1
 2 -5 11 31.2 13
 2 -5 11 14.7 9.3
 -2 5 -11 1.9 12
 -2 5 -11 5.2 6.8
 3 -5 11 176.38 31.4
 3 -5 11 198.38 19.8
 -3 5 -11 142.79 28.8
 4 -5 11 14.4 11.1
 -4 5 -11 23.2 14.9
 4 5 -10 15.1 11.1
 3 5 -10 174.38 31.5
 2 5 -10 13.2 10.1
 2 5 -10 17.2 13
 1 5 -10 326.67 40.2
 1 5 -10 349.17 33
 0 -5 10 76.29 15.5
 0 -5 10 59.49 6.5
 0 -5 10 69.99 6.5
 0 5 -10 51.39 17.4
 0 5 -10 68.89 14.8
 1 -5 10 318.67 23.2
 1 -5 10 358.16 28.6
 -1 5 -10 338.67 23.8
 -1 5 -10 342.57 33.7
 2 -5 10 235.78 21.9
 2 -5 10 235.48 25
 -2 5 -10 250.17 20.4
 -2 5 -10 243.28 45.8
 3 -5 10 7 8.9
 3 -5 10 32.3 17.7
 -3 5 -10 -0.6 9.8
 4 -5 10 55.49 14.1
 -4 5 -10 9.4 15
 5 5 -9 25.7 12
 5 5 -9 5.4 16.7
 4 5 -9 36.6 15.9
 4 5 -9 14.6 5.9
 3 5 -9 -3 8.5
 2 5 -9 395.06 35.9
 2 5 -9 357.36 34
 -1 -5 9 178.98 22.4
 -1 -5 9 203.08 24.7
 1 5 -9 176.98 22
 1 5 -9 201.88 25.3
 0 -5 9 206.18 21.9
 0 -5 9 227.18 13.7
 0 5 -9 228.88 21.5
 0 5 -9 237.38 27.1
 1 -5 9 220.28 20.8
 1 -5 9 222.38 19.1
 -1 5 -9 209.58 18.8
 -1 5 -9 240.18 26.7
 2 -5 9 499.35 31.4
 2 -5 9 548.65 35.1
 -2 5 -9 521.05 42
 -2 5 -9 548.75 29.7
 3 -5 9 237.08 22.2
 3 -5 9 215.88 25
 -3 5 -9 241.88 29.4
 4 -5 9 12.6 9.1
 5 -5 9 -16.3 10.7
 5 5 -8 183.68 33.6
 5 5 -8 167.38 21.6
 4 5 -8 168.28 30.1
 3 5 -8 29.8 12.7
 -2 -5 8 265.67 27.1
 2 5 -8 266.07 28.1
 2 5 -8 210.68 28.8
 -1 -5 8 104.19 24.6
 -1 -5 8 202.68 22.9
 1 5 -8 165.88 20.6
 1 5 -8 169.98 22
 0 -5 8 -4.2 5.7
 0 -5 8 2.2 3
 0 5 -8 -0.6 4.6
 0 5 -8 4.1 4.5
 1 -5 8 48.4 18.6
 1 -5 8 38.9 13.1
 -1 5 -8 53.29 13.6
 -1 5 -8 64.69 11
 2 -5 8 515.95 33.4
 2 -5 8 499.45 33
 -2 5 -8 521.65 28.4
 -2 5 -8 459.25 36.3
 3 -5 8 109.29 21
 3 -5 8 110.89 15.3
 -3 5 -8 55.49 16.7
 4 -5 8 66.39 13.7
 5 -5 8 234.38 25
 -5 -5 7 48.3 13.2
 5 5 -7 42.4 11.5
 5 5 -7 28.2 14
 -4 -5 7 188.68 18.7
 4 5 -7 158.38 27.4
 4 5 -7 128.59 16.3
 -3 -5 7 310.37 32.9
 -3 -5 7 340.87 19.4
 3 5 -7 354.16 20.3
 3 5 -7 332.47 32.2
 3 5 -7 389.66 35.9
 -2 -5 7 376.66 39.1
 -2 -5 7 326.47 14
 2 5 -7 331.07 30.7
 2 5 -7 312.87 29.9
 -1 -5 7 57.29 12.7
 -1 -5 7 96.09 6.7
 -1 -5 7 67.99 15.1
 1 5 -7 74.09 15
 1 5 -7 99.49 19.1
 0 -5 7 50.49 13.3
 0 -5 7 49.6 11.8
 0 -5 7 33.1 6.2
 0 5 -7 39.3 10.2
 0 5 -7 30.2 9.8
 1 -5 7 966.7 43.6
 1 -5 7 976.3 47.1
 -1 5 -7 949.71 39
 -1 5 -7 1028.9 50.79
 2 -5 7 22.5 11.9
 2 -5 7 7.4 7.3
 -2 5 -7 14.1 8.8
 -2 5 -7 10.8 5.8
 3 -5 7 254.57 43.5
 3 -5 7 338.67 24.5
 4 -5 7 215.68 22.4
 -4 5 -7 175.38 21.2
 5 -5 7 43.6 12.4
 -6 -5 6 33 14.8
 6 5 -6 31.2 24.7
 -5 -5 6 35 11.7
 5 5 -6 41.9 15.1
 5 5 -6 39.8 10.9
 -4 -5 6 57.09 13
 4 5 -6 69.59 14.6
 4 5 -6 60.89 17.1
 -3 -5 6 179.28 23.4
 -3 -5 6 187.18 15.6
 3 5 -6 201.08 23.2
 3 5 -6 180.68 28.9
 3 5 -6 188.18 16.9
 -2 -5 6 241.08 14.4
 -2 -5 6 232.18 24.5
 2 5 -6 247.18 14.7
 2 5 -6 266.87 25.1
 2 5 -6 251.17 25.2
 -1 -5 6 38.7 10.8
 -1 -5 6 51.39 12.7
 -1 -5 6 28.2 5.6
 1 5 -6 26.1 9.8
 1 5 -6 39.4 11.5
 0 -5 6 119.99 14.9
 0 -5 6 119.99 15.3
 0 -5 6 116.29 10.3
 0 5 -6 122.09 13.8
 0 5 -6 126.49 15.6
 1 -5 6 808.62 34.4
 1 -5 6 757.22 36.4
 -1 5 -6 755.72 33.8
 -1 5 -6 842.32 42.3
 2 -5 6 779.72 40.4
 2 -5 6 853.21 39
 -2 5 -6 799.72 35.6
 -2 5 -6 847.02 44.2
 3 -5 6 504.25 36.7
 3 -5 6 527.75 31.1
 4 -5 6 74.29 15
 -4 5 -6 93.09 24.9
 5 -5 6 169.08 22.6
 6 -5 6 13.6 12.1
 -6 -5 5 51.49 17.1
 6 5 -5 24.9 13.1
 -5 -5 5 32.7 11.4
 5 5 -5 48.4 14.6
 5 5 -5 63.79 18.3
 -4 -5 5 82.29 16.3
 4 5 -5 91.99 17.3
 4 5 -5 78.69 19.4
 -3 -5 5 328.87 22.2
 -3 -5 5 299.77 56.49
 3 5 -5 237.98 36.5
 3 5 -5 290.17 27.2
 3 5 -5 303.57 23.5
 -2 -5 5 121.89 11.1
 -2 -5 5 86.59 18.1
 -2 -5 5 104.59 18.3
 2 5 -5 103.79 18.6
 2 5 -5 120.79 15.5
 2 5 -5 104.89 10.6
 -1 -5 5 616.94 24.1
 -1 -5 5 671.23 37.7
 -1 -5 5 589.04 34.2
 1 5 -5 614.64 34.7
 1 5 -5 602.94 35.1
 0 -5 5 450.55 27.7
 0 -5 5 434.56 27.8
 0 5 -5 407.96 26.8
 0 5 -5 446.06 26.4
 1 -5 5 649.24 32.2
 1 -5 5 628.64 29.4
 -1 5 -5 543.95 30.9
 -1 5 -5 620.54 36.3
 2 -5 5 463.85 29.8
 2 -5 5 513.75 28.2
 -2 5 -5 514.15 27.3
 -2 5 -5 369.06 35.7
 3 -5 5 63.69 15.9
 3 -5 5 73.19 13.6
 4 -5 5 395.46 30.1
 4 -5 5 340.17 40.2
 -4 5 -5 409.86 29.2
 5 -5 5 281.27 26.5
 -5 5 -5 193.48 25.2
 6 -5 5 22.4 12.8
 -6 -5 4 57.09 19.1
 6 5 -4 37.9 17.1
 -5 -5 4 353.56 31.1
 5 5 -4 317.27 31.7
 5 5 -4 310.47 32.4
 -4 -5 4 306.07 30
 -4 -5 4 413.76 30.3
 4 5 -4 348.77 30.2
 4 5 -4 383.66 33.3
 4 5 -4 340.27 36
 -3 -5 4 168.58 20.3
 -3 -5 4 152.58 15.8
 3 5 -4 172.88 22.7
 3 5 -4 186.38 21.2
 3 5 -4 182.78 17.8
 -2 -5 4 191.88 21.3
 -2 -5 4 183.98 15.1
 -2 -5 4 197.08 19.4
 2 5 -4 191.48 19.1
 2 5 -4 205.48 21.4
 2 5 -4 159.98 14.1
 -1 -5 4 251.27 15.6
 -1 -5 4 246.28 20.3
 -1 -5 4 256.27 22.7
 1 5 -4 236.28 21.1
 1 5 -4 281.47 21.5
 0 -5 4 1995.3 62.19
 0 -5 4 2175.08 66.09
 0 5 -4 2137.39 63.79
 0 5 -4 2194.98 64.09
 1 -5 4 1295.77 45.1
 1 -5 4 1413.86 48.7
 -1 5 -4 1362.46 46.1
 -1 5 -4 1529.75 49.6
 2 -5 4 306.47 21.2
 2 -5 4 295.47 22.9
 -2 5 -4 314.77 21.3
 3 -5 4 408.96 31.3
 3 -5 4 428.56 27.8
 4 -5 4 27.3 11.8
 4 -5 4 32.6 9.1
 -4 5 -4 54.09 12.3
 5 -5 4 146.09 19.4
 -5 5 -4 187.18 21.3
 6 -5 4 61.29 15.1
 -6 -5 3 135.09 26.8
 6 5 -3 127.39 26.2
 -5 -5 3 31.1 10.9
 5 5 -3 -9.6 10.7
 5 5 -3 14.9 8.3
 -4 -5 3 11.7 10
 -4 -5 3 9.5 8.6
 4 5 -3 12.5 8.8
 4 5 -3 24.1 10.2
 4 5 -3 -8.5 8
 -3 -5 3 770.42 43.6
 -3 -5 3 797.12 39.3
 3 5 -3 773.42 42.4
 3 5 -3 759.02 46.9
 3 5 -3 745.23 38.8
 -2 -5 3 154.48 18.4
 -2 -5 3 156.38 16.8
 -2 -5 3 140.49 13.7
 2 5 -3 145.89 17.4
 2 5 -3 169.28 17.4
 2 5 -3 166.38 14.7
 -1 -5 3 440.26 26.2
 -1 -5 3 544.35 24.3
 -1 -5 3 508.05 30.1
 1 5 -3 484.45 26.8
 1 5 -3 512.45 32.5
 1 5 -3 498.05 23
 0 -5 3 195.28 16.4
 0 -5 3 191.98 14.5
 0 5 -3 218.68 16.6
 0 5 -3 199.08 15.1
 1 -5 3 1897.41 56.79
 -1 5 -3 1818.82 52.19
 -1 5 -3 1916.61 55.49
 2 -5 3 776.02 35
 2 -5 3 759.72 37
 -2 5 -3 787.02 34.7
 3 -5 3 162.48 16.7
 3 -5 3 152.98 18.5
 -3 5 -3 130.19 12.9
 4 -5 3 441.96 35.9
 4 -5 3 478.05 32.8
 -4 5 -3 462.85 28
 5 -5 3 16.5 9.6
 -5 5 -3 10.1 9
 6 -5 3 5.8 9.7
 -6 -5 2 40.8 17
 6 5 -2 55.69 15.6
 -5 -5 2 76.59 19
 5 5 -2 46.5 16.5
 -4 -5 2 879.71 50.79
 -4 -5 2 868.11 47.3
 4 5 -2 832.82 49
 4 5 -2 815.02 46.4
 -3 -5 2 135.79 16.7
 -3 -5 2 147.79 16.2
 3 5 -2 115.09 17.8
 3 5 -2 106.99 20.4
 3 5 -2 133.29 15.5
 -2 -5 2 23.9 7.3
 -2 -5 2 24 9.4
 -2 -5 2 19.2 6.2
 2 5 -2 12.3 6.9
 2 5 -2 17.1 6.6
 2 5 -2 25.2 7.8
 -1 -5 2 739.33 30.5
 -1 -5 2 725.23 35.2
 -1 -5 2 772.02 32.4
 1 5 -2 783.72 32.5
 1 5 -2 755.42 34.9
 1 5 -2 756.82 30.7
 0 -5 2 882.81 30.5
 0 -5 2 853.91 34.8
 0 5 -2 913.81 30.8
 0 5 -2 937.41 35.4
 1 -5 2 864.91 34.1
 -1 5 -2 928.11 34.5
 -1 5 -2 838.22 28
 2 -5 2 435.46 26.6
 2 -5 2 416.66 24.6
 -2 5 -2 378.86 24
 3 -5 2 627.74 37.7
 3 -5 2 701.33 36.3
 -3 5 -2 639.24 27.8
 4 -5 2 100.19 19.5
 4 -5 2 68.49 16.7
 -4 5 -2 102.99 14.2
 5 -5 2 27.5 11
 -5 5 -2 7.8 8.6
 6 -5 2 117.29 24.9
 -6 5 -2 166.38 26.1
 -6 -5 1 50.09 18.5
 6 5 -1 40.5 15.4
 -5 -5 1 374.46 34.2
 5 5 -1 359.96 33
 -4 -5 1 228.28 25.6
 -4 -5 1 263.47 26.2
 4 5 -1 254.87 27.6
 4 5 -1 224.88 27.6
 4 5 -1 257.47 25.4
 -3 -5 1 141.99 17.1
 -3 -5 1 145.59 16.5
 3 5 -1 110.79 14.2
 3 5 -1 106.79 14.5
 3 5 -1 147.29 18.4
 -2 -5 1 98.39 13.7
 -2 -5 1 130.19 14
 -2 -5 1 123.19 13.4
 2 5 -1 91.09 15.4
 2 5 -1 83.89 10.8
 2 5 -1 90.59 15.1
 -1 -5 1 1129.99 39.4
 -1 -5 1 1195.98 42.1
 -1 -5 1 1278.27 46.5
 1 5 -1 1178.38 43.4
 1 5 -1 1239.38 40.4
 1 5 -1 1338.07 43.3
 0 -5 1 13.7 3.5
 0 -5 1 8.2 3.8
 0 -5 1 11.5 4.4
 0 5 -1 18.1 5.1
 0 5 -1 18.9 3.9
 1 -5 1 1233.18 41.7
 -1 5 -1 1249.38 41.6
 -1 5 -1 1235.98 29.6
 2 -5 1 2754.52 74.79
 2 -5 1 2641.24 76.49
 -2 5 -1 2674.33 75.49
 -2 5 -1 2655.93 57.69
 3 -5 1 195.58 18.6
 3 -5 1 182.08 20.2
 -3 5 -1 188.58 13.8
 4 -5 1 216.78 22.5
 4 -5 1 218.28 24.3
 -4 5 -1 205.58 17.8
 5 -5 1 39.6 16
 -5 5 -1 9.8 9.2
 6 -5 1 26.7 10.6
 -6 5 -1 11.6 12.4
 -6 -5 0 58.29 21.1
 6 5 0 46 15.1
 -5 -5 0 6.6 16.4
 5 5 0 8.9 14.8
 5 5 0 20.2 10.9
 -4 -5 0 212.38 23.8
 -4 -5 0 204.58 23.1
 4 5 0 229.98 23.7
 4 5 0 247.98 27.3
 4 5 0 227.78 26.3
 -3 -5 0 266.17 22.9
 -3 -5 0 255.87 23.6
 3 5 0 323.87 26.6
 3 5 0 300.37 24
 3 5 0 303.17 25.4
 -2 -5 0 355.46 23.2
 -2 -5 0 310.37 23.1
 -2 -5 0 326.87 23.3
 2 5 0 254.97 27.3
 2 5 0 318.57 23.5
 2 5 0 276.97 19.7
 -1 -5 0 1104.49 41.4
 -1 -5 0 1111.09 41.3
 -1 -5 0 1089.79 36.9
 1 5 0 1137.79 36.5
 1 5 0 1071.39 39.9
 1 5 0 1160.68 40.8
 0 -5 0 0.9 1.4
 0 -5 0 -0.5 1.3
 0 -5 0 0.6 2
 0 5 0 1 2.4
 0 5 0 2.1 1.5
 1 -5 0 1070.69 37.6
 -1 5 0 1007.8 36.1
 2 -5 0 295.47 20.6
 -2 5 0 286.97 12
 3 -5 0 248.68 22.2
 3 -5 0 251.17 23
 -3 5 0 289.17 16.6
 4 -5 0 171.78 20.5
 4 -5 0 176.58 22.1
 -4 5 0 196.98 16.5
 5 -5 0 -1.5 7.6
 -5 5 0 9.3 9.1
 6 -5 0 48.8 16
 -6 5 0 83.19 17.6
 -6 -5 -1 28.8 14.4
 -5 -5 -1 19.7 14.4
 5 5 1 18.4 11.6
 5 5 1 22.6 15.2
 -4 -5 -1 251.07 26.7
 -4 -5 -1 237.38 26.3
 4 5 1 252.47 24.6
 4 5 1 273.27 29.6
 4 5 1 222.88 24.9
 -3 -5 -1 183.78 18.5
 -3 -5 -1 190.98 20.5
 3 5 1 171.88 17.6
 3 5 1 172.68 19.7
 3 5 1 226.08 21.4
 -2 -5 -1 2725.83 75.99
 -2 -5 -1 2727.23 81.59
 -2 -5 -1 2819.82 78.79
 2 5 1 2704.53 76.89
 2 5 1 2666.73 74.69
 2 5 1 2671.93 81.59
 -1 -5 -1 1248.98 39.6
 -1 -5 -1 1293.37 42.3
 -1 -5 -1 1224.38 45.2
 1 5 1 1201.68 38.5
 1 5 1 1289.97 46
 1 5 1 1230.28 40.5
 0 -5 -1 11.9 4.3
 0 -5 -1 12.8 4.1
 0 -5 -1 14.9 3.1
 0 5 1 9.8 3.8
 1 -5 -1 1103.19 38
 -1 5 1 1164.48 39.9
 2 -5 -1 108.29 6.6
 2 -5 -1 104.09 12.9
 -2 5 1 89.89 6.7
 3 -5 -1 129.79 15.9
 3 -5 -1 124.39 15
 3 -5 -1 118.69 10.3
 -3 5 1 108.69 10.5
 4 -5 -1 312.17 53.59
 4 -5 -1 272.77 26.4
 4 -5 -1 266.67 18.8
 -4 5 1 253.57 20.1
 5 -5 -1 395.16 35.4
 -5 5 1 341.57 27.1
 6 -5 -1 45 14
 -6 5 1 48.9 15.4
 -6 -5 -2 174.18 30
 -5 -5 -2 18.8 11.9
 5 5 2 26.5 13.6
 -4 -5 -2 99.89 20.1
 -4 -5 -2 85.59 18.3
 4 5 2 110.89 19.5
 4 5 2 125.89 23.4
 4 5 2 78.59 17.2
 -3 -5 -2 644.74 36.6
 -3 -5 -2 678.23 40.7
 3 5 2 629.14 35.7
 3 5 2 632.44 35.3
 3 5 2 586.44 38.2
 -2 -5 -2 410.96 24.7
 -2 -5 -2 389.96 27.5
 -2 -5 -2 418.96 24.7
 2 5 2 422.36 28.7
 2 5 2 415.26 23.6
 2 5 2 353.26 36.9
 -1 -5 -2 842.52 31.6
 -1 -5 -2 843.12 37.7
 -1 -5 -2 837.22 31.3
 1 5 2 822.32 29.7
 1 5 2 877.21 38.1
 0 -5 -2 906.71 30.7
 0 -5 -2 898.51 36
 0 5 2 892.21 30.1
 0 5 2 872.61 34.6
 1 -5 -2 707.23 20.8
 1 -5 -2 791.92 31.4
 -1 5 2 760.22 31.1
 2 -5 -2 22 4.4
 2 -5 -2 16.1 7.7
 -2 5 2 21.1 4
 3 -5 -2 116.79 10.5
 3 -5 -2 126.69 16
 3 -5 -2 128.49 15.4
 -3 5 2 143.79 12.2
 4 -5 -2 815.42 35.1
 4 -5 -2 792.32 46.5
 4 -5 -2 929.61 50.19
 -4 5 2 876.41 38.8
 5 -5 -2 46.7 11.2
 5 -5 -2 81.79 18.9
 -5 5 2 81.09 15.9
 6 -5 -2 43.6 13.4
 -6 5 2 17.3 14.7
 -6 -5 -3 26.5 16.5
 -5 -5 -3 35.3 14.3
 -4 -5 -3 431.56 34.4
 -4 -5 -3 493.15 39.4
 4 5 3 486.65 40.3
 -3 -5 -3 187.38 19.4
 -3 -5 -3 142.59 19.5
 3 5 3 203.08 22
 3 5 3 163.68 20.1
 -2 -5 -3 756.02 40.8
 -2 -5 -3 787.52 32.6
 -2 -5 -3 726.63 35
 2 5 3 754.72 30.9
 2 5 3 779.22 41.2
 -1 -5 -3 1844.22 49.7
 -1 -5 -3 1912.81 62.49
 -1 -5 -3 1814.82 53.79
 1 5 3 1933.51 47.8
 1 5 3 1882.41 65.49
 0 -5 -3 185.78 15.5
 0 -5 -3 196.38 12.6
 0 5 3 200.28 15.6
 0 5 3 211.88 13.2
 1 -5 -3 503.75 24.6
 1 -5 -3 483.35 19.9
 2 -5 -3 152.78 11
 2 -5 -3 190.08 17.6
 -2 5 3 154.98 11.8
 3 -5 -3 729.73 40.7
 3 -5 -3 696.13 37.6
 3 -5 -3 770.92 30.6
 -3 5 3 745.43 31.8
 4 -5 -3 20.3 10.1
 4 -5 -3 12.7 5.9
 4 -5 -3 1.6 6.3
 -4 5 3 15.5 7.8
 5 -5 -3 2.5 10.6
 5 -5 -3 29.8 9.1
 -5 5 3 46.1 11.9
 6 -5 -3 146.69 20
 6 -5 -3 116.29 25.2
 -6 5 3 116.99 22.1
 -6 -5 -4 -4.2 12
 -5 -5 -4 156.38 28.4
 5 5 4 119.69 22.7
 -4 -5 -4 37.3 13.4
 -4 -5 -4 48.6 13.5
 4 5 4 32.2 10.3
 4 5 4 24.8 12.2
 -3 -5 -4 369.06 27.9
 -3 -5 -4 411.36 33.1
 3 5 4 392.86 24.7
 3 5 4 384.46 32.5
 -2 -5 -4 263.07 23.6
 -2 -5 -4 249.38 20.2
 2 5 4 262.87 23.7
 2 5 4 272.97 15.6
 -1 -5 -4 1358.16 38.9
 -1 -5 -4 1473.15 54.89
 1 5 4 1397.56 36.6
 1 5 4 1465.45 53.59
 0 -5 -4 2038.6 62.59
 0 -5 -4 2140.69 53.59
 0 5 4 2144.09 53.89
 0 5 4 2158.78 63.09
 1 -5 -4 252.67 18.5
 1 -5 -4 243.18 17.1
 1 -5 -4 243.68 16.3
 2 -5 -4 196.28 18.1
 2 -5 -4 207.98 15
 -2 5 4 216.48 15.6
 3 -5 -4 200.48 19.5
 3 -5 -4 155.88 14.4
 3 -5 -4 150.68 18.7
 -3 5 4 187.08 17
 4 -5 -4 353.66 32.3
 4 -5 -4 357.06 24.6
 4 -5 -4 354.76 29.4
 -4 5 4 382.96 26.7
 5 -5 -4 259.97 23.5
 5 -5 -4 293.07 32
 -5 5 4 315.97 27.6
 6 -5 -4 57.99 14
 6 -5 -4 43.3 15.9
 -6 5 4 1.8 19
 -6 -5 -5 -6.5 15.8
 6 5 5 4.4 15.6
 -5 -5 -5 261.57 33.2
 5 5 5 218.88 25.4
 -4 -5 -5 423.46 38.2
 4 5 5 393.16 27.9
 -3 -5 -5 73.49 17.7
 -3 -5 -5 104.79 19.2
 3 5 5 72.49 9.9
 3 5 5 76.89 19.3
 -2 -5 -5 526.95 34.6
 -2 -5 -5 476.15 29.9
 2 5 5 565.24 36
 2 5 5 474.55 19
 -1 -5 -5 619.74 21.5
 -1 -5 -5 627.04 34.7
 1 5 5 629.84 20
 1 5 5 620.04 34.2
 0 -5 -5 445.96 26.2
 0 -5 -5 438.46 19.4
 0 5 5 444.56 25.4
 1 -5 -5 624.84 30.5
 1 -5 -5 599.74 28.5
 1 -5 -5 575.04 29
 2 -5 -5 122.99 12.7
 2 -5 -5 117.49 14.7
 -2 5 5 126.39 14.5
 3 -5 -5 321.27 24.4
 3 -5 -5 313.57 23.7
 -3 5 5 319.27 23.5
 4 -5 -5 87.39 18.8
 4 -5 -5 95.89 15.8
 -4 5 5 130.39 16
 5 -5 -5 46.2 12.9
 5 -5 -5 53.29 16
 -5 5 5 45.2 14
 6 -5 -5 65.29 16.7
 6 -5 -5 63.59 16.2
 -6 -5 -6 18.5 14.8
 6 5 6 60.59 19.9
 -5 -5 -6 111.89 24.1
 5 5 6 146.59 22.5
 -4 -5 -6 51.99 20
 -3 -5 -6 502.55 35.6
 -3 -5 -6 507.35 39.1
 3 5 6 516.75 44.6
 3 5 6 537.45 22.7
 -2 -5 -6 901.31 47.8
 2 5 6 813.02 45.3
 2 5 6 863.51 21
 -1 -5 -6 760.92 21.9
 -1 -5 -6 762.62 39.2
 1 5 6 779.62 39.8
 0 -5 -6 130.99 13.9
 0 -5 -6 139.99 10.7
 0 5 6 96.29 12.5
 1 -5 -6 46.3 9.6
 1 -5 -6 52.89 9.7
 1 -5 -6 42.9 10
 2 -5 -6 211.58 25.4
 2 -5 -6 281.77 22.6
 3 -5 -6 171.18 18.1
 3 -5 -6 187.18 18.9
 -3 5 6 149.69 16.8
 4 -5 -6 66.99 14.6
 4 -5 -6 83.09 16.9
 -4 5 6 83.79 16
 5 -5 -6 42.4 13.1
 5 -5 -6 36.1 16.1
 5 -5 -6 10.5 9.7
 -5 5 6 20.2 14
 6 -5 -6 25.3 11.6
 6 -5 -6 17.4 10.8
 -5 -5 -7 7.8 7.9
 5 5 7 38.2 13.1
 5 5 7 33.5 10.2
 -4 -5 -7 203.48 27.1
 4 5 7 199.68 15.7
 4 5 7 167.98 13.7
 -3 -5 -7 342.37 29.2
 -3 -5 -7 264.87 30
 3 5 7 309.17 11
 3 5 7 287.77 29.8
 3 5 7 326.17 11
 -2 -5 -7 30.2 10.7
 2 5 7 11.1 8.1
 -1 -5 -7 978.6 45.9
 1 5 7 929.61 44.5
 0 -5 -7 36.2 10.8
 0 -5 -7 41.9 9.7
 0 -5 -7 37.3 6.6
 0 5 7 48.1 9.1
 1 -5 -7 97.79 13
 1 -5 -7 77.09 13.4
 1 -5 -7 104.09 12
 2 -5 -7 336.67 23.5
 2 -5 -7 398.86 27.5
 2 -5 -7 329.17 25.6
 3 -5 -7 370.16 28.4
 3 -5 -7 360.66 25.1
 -3 5 7 350.26 27.6
 4 -5 -7 167.28 21
 4 -5 -7 196.88 20.7
 -4 5 7 173.08 23.6
 5 -5 -7 64.09 16.9
 5 -5 -7 43.5 17.4
 -5 5 7 25.3 14
 -5 -5 -8 185.08 32.2
 5 5 8 180.78 18.3
 5 5 8 210.18 16.3
 -4 -5 -8 61.79 17.9
 4 5 8 67.09 5.1
 4 5 8 47 4.3
 -3 -5 -8 72.79 19.6
 3 5 8 92.89 19.5
 -2 -5 -8 478.55 36.1
 2 5 8 547.45 37.7
 -1 -5 -8 73.19 14.3
 1 5 8 111.19 14.7
 0 -5 -8 -2.6 3.9
 0 -5 -8 5.2 2.8
 0 -5 -8 0.9 4.8
 0 5 8 -4.2 4.3
 1 -5 -8 177.78 17
 1 -5 -8 182.58 20.3
 1 -5 -8 157.88 14.6
 2 -5 -8 275.87 21.3
 2 -5 -8 291.37 25.2
 2 -5 -8 287.17 24
 3 -5 -8 1.1 8.2
 3 -5 -8 18.1 6.9
 -3 5 8 23.5 10.4
 4 -5 -8 125.79 21.4
 4 -5 -8 106.99 19.4
 -4 5 8 138.99 24.5
 5 -5 -8 200.98 45.7
 5 -5 -8 146.09 25
 -5 -5 -9 -18.6 13.2
 -4 -5 -9 27 14.2
 -3 -5 -9 201.38 25.6
 -2 -5 -9 521.75 37.9
 2 5 9 491.65 38.2
 -1 -5 -9 222.18 22.2
 1 5 9 218.58 21.9
 0 -5 -9 238.48 26.6
 0 -5 -9 236.18 30.7
 0 -5 -9 226.08 13.9
 1 -5 -9 147.89 25.3
 1 -5 -9 150.78 15.6
 2 -5 -9 397.36 29
 2 -5 -9 370.56 24.8
 2 -5 -9 365.36 32.2
 3 -5 -9 20.7 11
 3 -5 -9 -9.8 6.2
 3 -5 -9 9.4 7.3
 4 -5 -9 25.1 12.4
 4 -5 -9 32.1 13.5
 5 -5 -9 32.9 14.6
 5 -5 -9 25.8 16.3
 5 -5 -9 20.2 16.8
 -4 -5 -10 49.9 15.9
 -3 -5 -10 -19.8 12.8
 -2 -5 -10 273.27 28.2
 2 5 10 229.78 40.4
 -1 -5 -10 380.56 29.8
 -1 -5 -10 340.77 35.4
 1 5 10 386.66 30.6
 0 -5 -10 63.89 10.2
 0 -5 -10 81.19 18.8
 0 -5 -10 61.99 7.5
 0 -5 -10 49.4 11.5
 1 -5 -10 363.26 32.9
 1 -5 -10 348.57 23.9
 1 -5 -10 305.77 22.3
 2 -5 -10 15.9 6
 2 -5 -10 -1.6 6.9
 2 -5 -10 8.5 7.3
 3 -5 -10 168.48 27.7
 3 -5 -10 212.58 25.1
 3 -5 -10 172.58 17.7
 3 -5 -10 167.08 17.8
 4 -5 -10 3.5 7.5
 4 -5 -10 13.9 11.2
 4 -5 -10 16.2 11.8
 -4 -5 -11 15 13.1
 -3 -5 -11 162.88 28.8
 -2 -5 -11 22.5 8.7
 2 5 11 27.1 13.7
 -1 -5 -11 77.99 16.6
 -1 -5 -11 52.09 16.6
 1 5 11 71.59 15.7
 0 -5 -11 110.49 21.4
 0 -5 -11 95.99 10.3
 0 -5 -11 98.69 8.9
 0 -5 -11 86.89 14.7
 1 -5 -11 4.4 6.2
 1 -5 -11 16.9 7.2
 1 -5 -11 10.7 8.6
 2 -5 -11 21.7 10.5
 2 -5 -11 -6.2 14.8
 2 -5 -11 -5.4 6.2
 2 -5 -11 9.3 6.1
 3 -5 -11 33.6 15
 3 -5 -11 54.79 14.8
 3 -5 -11 24.1 7.8
 4 -5 -11 44.4 13.4
 4 -5 -11 46.5 19
 4 -5 -11 36.9 13.9
 -3 -5 -12 49.99 16.8
 -2 -5 -12 43.5 18.5
 -2 -5 -12 111.79 21.5
 2 5 12 85.79 20.6
 -1 -5 -12 271.57 25.9
 -1 -5 -12 270.37 35.8
 1 5 12 258.97 25.5
 0 -5 -12 26.9 5.1
 0 -5 -12 66.49 18.9
 0 -5 -12 31.1 6.1
 0 -5 -12 45.5 11.6
 1 -5 -12 285.17 20.4
 1 -5 -12 272.57 33.4
 1 -5 -12 302.17 22.4
 1 -5 -12 255.67 25.8
 2 -5 -12 -3.1 11.8
 2 -5 -12 -2.3 4.9
 2 -5 -12 5.7 5.6
 2 -5 -12 -1.3 14.7
 2 -5 -12 -7.5 9
 3 -5 -12 15 7.1
 3 -5 -12 30 15
 3 -5 -12 43.8 15.9
 3 -5 -12 42.4 7.8
 -2 -5 -13 -8.6 9.2
 -2 -5 -13 -2.2 15
 2 5 13 -8.4 19.1
 -1 -5 -13 64.19 16.4
 -1 -5 -13 49.7 19.4
 1 5 13 54.19 17.3
 0 -5 -13 223.48 36.3
 0 -5 -13 229.88 25.9
 1 -5 -13 -7.9 10
 1 -5 -13 1 10
 1 -5 -13 4.6 8.4
 1 -5 -13 -5.2 6
 2 -5 -13 142.49 26
 2 -5 -13 95.59 24.1
 -1 -5 -14 29.6 12.8
 0 -5 -14 27.3 17
 1 -5 -14 0.6 7.4
 1 -5 -14 14.7 13.5
 1 -5 -14 -16.5 12.9
 0 6 -14 -17.8 13.4
 0 6 -14 7.4 16.5
 -1 6 -14 8.6 12.4
 2 6 -13 27.4 16.8
 1 6 -13 168.28 32.8
 0 6 -13 54.99 18.7
 0 6 -13 73.79 17.1
 1 -6 13 -0.8 9.5
 -1 6 -13 3.3 10.9
 -1 6 -13 24.1 14.8
 2 -6 13 43.3 16.1
 2 -6 13 52.99 17.9
 -2 6 -13 77.59 18.9
 2 6 -12 307.27 36.2
 1 6 -12 12.4 14.7
 1 6 -12 53.79 21.6
 0 6 -12 11 14.1
 0 6 -12 28.4 11.1
 1 -6 12 1.2 10
 1 -6 12 9.6 9.9
 -1 6 -12 2.5 8.5
 -1 6 -12 -4.1 10.3
 2 -6 12 10 12.1
 2 -6 12 -10.1 12.9
 -2 6 -12 48.7 19.5
 -2 6 -12 48.6 11.4
 3 -6 12 44.7 13.6
 -3 6 -12 34.5 14.8
 4 6 -11 42.9 18.1
 3 6 -11 20.1 15.3
 2 6 -11 70.79 19.1
 1 6 -11 78.69 23
 1 6 -11 71.69 18.9
 0 -6 11 28.2 4.6
 0 -6 11 19.1 3.4
 0 -6 11 30.9 12.9
 0 6 -11 17.4 10
 0 6 -11 10.7 12
 1 -6 11 83.69 14
 1 -6 11 89.79 18.9
 -1 6 -11 90.09 15.1
 -1 6 -11 66.19 18.7
 2 -6 11 41.3 13.9
 2 -6 11 49.9 17
 -2 6 -11 53.79 13
 -2 6 -11 48.2 18.2
 3 -6 11 7.1 9.4
 -3 6 -11 -19.3 10.5
 4 -6 11 46.6 15.4
 -4 6 -11 9.3 13
 4 6 -10 67.69 20.2
 3 6 -10 31.6 14.3
 2 6 -10 468.75 42.1
 -1 -6 10 250.37 28.8
 1 6 -10 281.47 30.7
 1 6 -10 256.17 30.7
 0 -6 10 13.2 4.7
 0 -6 10 7.5 5.1
 0 -6 10 -3.9 6.9
 0 6 -10 36.6 10.7
 0 6 -10 27.8 12.9
 1 -6 10 83.69 14.3
 1 -6 10 108.99 19.7
 -1 6 -10 71.29 14
 -1 6 -10 88.89 18.9
 2 -6 10 113.49 18.8
 2 -6 10 86.19 19.5
 -2 6 -10 80.59 21.9
 -2 6 -10 101.39 15.6
 3 -6 10 137.99 24.4
 3 -6 10 153.18 21
 -3 6 -10 127.29 25.3
 4 -6 10 11.6 10.9
 -4 6 -10 37.1 14
 5 6 -9 16.3 11.2
 5 6 -9 38.8 15.4
 4 6 -9 23.6 12.8
 3 6 -9 85.39 21.1
 2 6 -9 63.99 19.7
 2 6 -9 58.79 17.7
 -1 -6 9 88.89 19.4
 -1 -6 9 72.09 16.5
 1 6 -9 105.29 21.5
 1 6 -9 69.09 15.7
 0 -6 9 187.58 13.7
 0 -6 9 176.18 13.1
 0 -6 9 203.28 22.5
 0 6 -9 161.58 18.2
 0 6 -9 177.38 23.3
 1 -6 9 151.58 19.5
 1 -6 9 181.18 17.4
 -1 6 -9 134.39 17.3
 -1 6 -9 148.59 20.3
 2 -6 9 29.9 10.7
 2 -6 9 24.5 9.4
 -2 6 -9 16.7 8.3
 -2 6 -9 19 12.1
 3 -6 9 184.98 21.5
 3 -6 9 188.68 23.3
 -3 6 -9 203.38 26.4
 4 -6 9 65.29 15.7
 -4 6 -9 16.8 17.4
 5 -6 9 27 11.5
 -5 -6 8 3.4 9.8
 5 6 -8 -2.7 14.2
 5 6 -8 15.7 11.4
 -4 -6 8 86.59 13.3
 4 6 -8 52.39 16.1
 4 6 -8 102.49 13.7
 -3 -6 8 162.78 12.1
 3 6 -8 115.29 22.8
 -2 -6 8 138.09 7.5
 -2 -6 8 137.09 24.5
 2 6 -8 186.98 25
 2 6 -8 155.98 26.4
 -1 -6 8 161.88 26.8
 -1 -6 8 168.98 9.2
 -1 -6 8 180.68 10.1
 -1 -6 8 179.28 21.8
 1 6 -8 208.18 23.7
 1 6 -8 180.08 23
 0 -6 8 195.18 14.4
 0 -6 8 202.28 22.6
 0 6 -8 195.68 19.6
 0 6 -8 180.68 21.8
 1 -6 8 3.3 6.1
 1 -6 8 16.2 6.3
 -1 6 -8 -0.5 4.8
 -1 6 -8 4.5 6.5
 2 -6 8 45.3 13.1
 2 -6 8 39.4 11
 -2 6 -8 22.4 11.7
 -2 6 -8 22.7 8.3
 3 -6 8 73.79 15.8
 3 -6 8 72.59 17
 -3 6 -8 76.29 17.1
 -3 6 -8 66.69 13.3
 4 -6 8 16.6 9.4
 5 -6 8 45.1 16.7
 -5 -6 7 57.29 13.4
 5 6 -7 22.2 13.9
 5 6 -7 50.99 17.2
 -4 -6 7 21.2 8.6
 4 6 -7 4.2 8.4
 4 6 -7 -8.1 7.6
 -3 -6 7 270.57 18.1
 3 6 -7 266.67 18.6
 3 6 -7 235.48 26.8
 3 6 -7 277.77 42.3
 -2 -6 7 251.57 14.8
 -2 -6 7 289.17 30.2
 -2 -6 7 272.77 28.3
 2 6 -7 269.97 27.8
 2 6 -7 247.78 27.4
 -1 -6 7 201.38 12.7
 -1 -6 7 242.98 24.5
 -1 -6 7 164.88 20.4
 1 6 -7 179.58 20.7
 1 6 -7 208.78 21.5
 0 -6 7 1433.66 61.39
 0 -6 7 1358.36 58.39
 0 -6 7 1392.06 42.7
 0 6 -7 1221.28 51.99
 0 6 -7 1262.87 58.29
 1 -6 7 50.29 12.1
 1 -6 7 48 10.1
 -1 6 -7 49.2 10.4
 -1 6 -7 38.2 11.6
 2 -6 7 281.47 24.1
 2 -6 7 299.37 25.6
 -2 6 -7 267.97 25.7
 -2 6 -7 277.57 21.6
 3 -6 7 166.38 18
 3 -6 7 118.99 22.5
 -3 6 -7 140.19 24.2
 -3 6 -7 147.69 17.4
 4 -6 7 11.9 8.3
 5 -6 7 48.9 15.8
 6 6 -6 -2.4 13.4
 -5 -6 6 26.3 11.3
 5 6 -6 1.6 9.1
 5 6 -6 13 13.2
 -4 -6 6 121.29 18.6
 4 6 -6 107.29 21.7
 4 6 -6 89.69 16.2
 -3 -6 6 313.67 21.5
 -3 -6 6 292.07 30.7
 3 6 -6 282.37 32.3
 3 6 -6 323.57 30.2
 -2 -6 6 457.85 36.3
 -2 -6 6 435.86 33.2
 -2 -6 6 396.76 21.5
 2 6 -6 401.96 33.9
 2 6 -6 426.46 32.8
 -1 -6 6 202.28 21.3
 -1 -6 6 169.68 20.8
 -1 -6 6 237.88 14.9
 1 6 -6 185.38 19.9
 1 6 -6 207.98 21.7
 0 -6 6 265.17 23.8
 0 -6 6 337.67 26.9
 0 6 -6 287.87 22.9
 0 6 -6 324.87 26
 1 -6 6 78.89 14.9
 1 -6 6 88.79 13.7
 -1 6 -6 78.39 10.5
 -1 6 -6 82.29 15.8
 2 -6 6 190.08 19.5
 2 -6 6 168.38 17.1
 -2 6 -6 162.48 16.5
 -2 6 -6 155.78 18.3
 3 -6 6 218.68 21.8
 3 -6 6 258.47 45.2
 -3 6 -6 212.48 21.4
 4 -6 6 293.47 26.7
 -4 6 -6 318.17 25.8
 5 -6 6 14.3 9.3
 -5 6 -6 0.7 11.7
 6 -6 6 42.4 17.4
 -6 -6 5 84.19 20
 6 6 -5 55.79 18.9
 -5 -6 5 83.09 17.7
 5 6 -5 108.69 21.6
 5 6 -5 117.09 24.5
 -4 -6 5 219.28 22.3
 4 6 -5 230.58 24.5
 4 6 -5 191.68 36.4
 -3 -6 5 424.86 26.5
 -3 -6 5 410.06 33.4
 3 6 -5 415.06 36.5
 3 6 -5 329.77 24.4
 3 6 -5 305.37 28.9
 -2 -6 5 392.86 22.3
 -2 -6 5 429.96 34.6
 -2 -6 5 396.86 31.1
 2 6 -5 437.16 31.9
 2 6 -5 399.36 22.8
 2 6 -5 378.86 31.9
 -1 -6 5 231.68 23.5
 -1 -6 5 263.27 16.2
 -1 -6 5 252.37 22.5
 1 6 -5 214.18 21.7
 1 6 -5 259.87 22.5
 0 -6 5 2489.65 76.59
 0 6 -5 2612.64 76.09
 0 6 -5 2257.17 106.39
 1 -6 5 714.13 33.4
 1 -6 5 742.83 40.1
 -1 6 -5 697.63 36.4
 -1 6 -5 741.93 34.5
 2 -6 5 89.19 12.3
 2 -6 5 91.89 15.7
 -2 6 -5 102.29 12.6
 -2 6 -5 92.89 20.5
 3 -6 5 94.39 15.7
 3 -6 5 70.79 16.1
 4 -6 5 16 6.7
 -4 6 -5 17 9.2
 5 -6 5 201.48 23
 -5 6 -5 167.58 24.3
 6 -6 5 25.7 12.3
 -6 -6 4 10.6 14.1
 6 6 -4 10.8 14.1
 -5 -6 4 -0.5 8.5
 5 6 -4 2.2 8.8
 -4 -6 4 5.5 6.5
 4 6 -4 -6.2 6.3
 4 6 -4 0.1 7.2
 -3 -6 4 91.79 18.3
 -3 -6 4 75.39 13.5
 3 6 -4 71.59 16.4
 3 6 -4 71.29 13
 3 6 -4 91.69 19.2
 -2 -6 4 95.89 17.6
 -2 -6 4 119.89 12.5
 -2 -6 4 135.49 16.3
 2 6 -4 145.79 14
 2 6 -4 160.28 18.4
 2 6 -4 122.29 17
 -1 -6 4 2039.2 57.89
 -1 -6 4 2079.99 72.99
 -1 -6 4 1979.7 66.49
 1 6 -4 2030.7 69.69
 1 6 -4 2060.49 70.39
 0 -6 4 1974.6 65.69
 0 -6 4 1815.92 67.49
 0 6 -4 1811.22 60.69
 0 6 -4 1874.61 60.29
 1 -6 4 90.79 12.1
 -1 6 -4 86.29 13.4
 -1 6 -4 95.89 11.4
 2 -6 4 667.23 35.5
 2 -6 4 624.14 33.2
 -2 6 -4 574.84 30.5
 -2 6 -4 593.54 31.2
 3 -6 4 68.39 15.3
 3 -6 4 70.39 13.5
 4 -6 4 52.39 14
 4 -6 4 69.59 19.5
 -4 6 -4 52.79 12.6
 5 -6 4 15.4 9.4
 -5 6 -4 15.8 10.5
 6 -6 4 72.19 19.2
 -6 -6 3 2.3 10.8
 6 6 -3 23.6 12
 -5 -6 3 126.19 22.4
 5 6 -3 152.48 25.6
 5 6 -3 149.99 28.5
 -4 -6 3 19.9 9.5
 -4 -6 3 3.1 11
 4 6 -3 3.6 11
 4 6 -3 25 9.9
 4 6 -3 27.9 11.5
 -3 -6 3 21.1 7.4
 -3 -6 3 35.7 10.4
 3 6 -3 6.6 8
 3 6 -3 12.5 7.8
 3 6 -3 10.5 7.2
 -2 -6 3 874.81 46.2
 -2 -6 3 840.92 41.7
 -2 -6 3 785.62 36.2
 2 6 -3 791.62 44.3
 2 6 -3 865.91 41.1
 2 6 -3 849.02 37.5
 -1 -6 3 587.34 36.5
 -1 -6 3 657.03 32.8
 -1 -6 3 694.63 30.6
 1 6 -3 676.53 33
 1 6 -3 711.43 30.2
 1 6 -3 696.23 36.5
 0 -6 3 496.45 25.1
 0 -6 3 530.55 29.2
 0 6 -3 429.46 28.2
 0 6 -3 459.95 24.1
 1 -6 3 252.57 19.3
 -1 6 -3 243.98 16
 -1 6 -3 278.37 19.4
 2 -6 3 -3.6 2.7
 2 -6 3 -1.1 4.4
 -2 6 -3 0.9 2.9
 -2 6 -3 -0.6 3.2
 3 -6 3 97.79 18.5
 3 -6 3 72.09 13.4
 -3 6 -3 61.39 10.2
 4 -6 3 180.08 21.7
 4 -6 3 236.88 27.2
 -4 6 -3 229.98 19.2
 5 -6 3 47.3 25.3
 -5 6 -3 61.79 13.1
 6 -6 3 52.49 15.1
 -6 6 -3 23.1 15.8
 -6 -6 2 47 17.6
 6 6 -2 84.79 18.2
 -5 -6 2 29.8 13.4
 5 6 -2 23.1 10.3
 -4 -6 2 242.48 26.9
 -4 -6 2 278.17 25.3
 4 6 -2 209.28 23.1
 4 6 -2 225.58 24.7
 4 6 -2 169.78 27.8
 -3 -6 2 554.34 33.8
 -3 -6 2 492.65 34.1
 3 6 -2 576.94 38.8
 3 6 -2 565.04 35.1
 3 6 -2 493.45 32.6
 -2 -6 2 345.27 23.6
 -2 -6 2 334.87 24.6
 -2 -6 2 309.07 26.7
 2 6 -2 340.67 26.7
 2 6 -2 345.57 24.7
 2 6 -2 341.67 23.7
 -1 -6 2 738.53 37.7
 -1 -6 2 749.23 32.8
 -1 -6 2 725.23 32.5
 1 6 -2 748.13 32.3
 1 6 -2 699.43 31.5
 1 6 -2 727.53 35.9
 0 -6 2 1235.98 39.6
 0 -6 2 1294.77 46.9
 0 -6 2 1277.47 43.9
 0 6 -2 1265.57 39.4
 0 6 -2 1239.48 44.8
 1 -6 2 140.39 14.1
 -1 6 -2 113.39 15.7
 -1 6 -2 128.29 9.8
 2 -6 2 376.66 24.8
 2 -6 2 392.66 26.2
 -2 6 -2 367.76 23.8
 3 -6 2 54.09 13.2
 3 -6 2 50.29 11.7
 -3 6 -2 52.89 8.7
 4 -6 2 105.39 18.5
 4 -6 2 124.59 22.9
 -4 6 -2 92.69 12.4
 5 -6 2 20.5 10.3
 -5 6 -2 20.1 9.7
 6 -6 2 3.4 9.3
 -6 6 -2 19.5 15.4
 -6 -6 1 36.9 18.9
 6 6 -1 42.6 16.4
 -5 -6 1 89.49 26.2
 5 6 -1 48.9 14.3
 -4 -6 1 186.48 23.4
 -4 -6 1 245.68 24.8
 4 6 -1 214.18 36.8
 4 6 -1 199.58 26
 4 6 -1 210.18 23.1
 -3 -6 1 180.78 19.7
 -3 -6 1 204.88 21
 3 6 -1 234.58 22.7
 3 6 -1 182.68 19
 3 6 -1 192.78 21.9
 -2 -6 1 125.29 14.3
 -2 -6 1 134.19 17.1
 -2 -6 1 125.99 14.8
 2 6 -1 126.89 14.2
 2 6 -1 111.49 13.7
 2 6 -1 140.39 16.4
 -1 -6 1 1202.08 47.7
 -1 -6 1 1246.68 44.8
 -1 -6 1 1204.58 42.1
 1 6 -1 1221.68 44.9
 1 6 -1 1275.77 41.9
 1 6 -1 1153.98 45.1
 0 -6 1 819.52 33.5
 0 -6 1 729.43 32.9
 0 -6 1 763.42 26.1
 0 6 -1 749.33 32
 0 6 -1 714.03 25
 1 -6 1 2302.47 65.49
 -1 6 -1 2201.58 47.4
 -1 6 -1 2310.37 68.49
 2 -6 1 71.09 12.4
 -2 6 -1 70.89 5.9
 -2 6 -1 103.29 12.9
 3 -6 1 41.7 11.9
 3 -6 1 75.49 14.2
 -3 6 -1 64.09 7.7
 4 -6 1 128.09 22.6
 4 -6 1 116.49 19.9
 -4 6 -1 115.89 12.8
 5 -6 1 120.29 22.5
 -5 6 -1 129.49 17.5
 6 -6 1 21 12.9
 -6 6 -1 21.3 11.9
 -6 -6 0 31.5 16.2
 6 6 0 13.8 13.8
 -5 -6 0 22.9 12.6
 5 6 0 14.9 10
 -4 -6 0 124.29 21.4
 -4 -6 0 106.89 21.4
 4 6 0 112.39 22.8
 4 6 0 122.29 20.5
 4 6 0 138.19 23.9
 -3 -6 0 290.17 24.6
 -3 -6 0 265.47 23.6
 3 6 0 241.38 23.4
 3 6 0 281.67 25.8
 3 6 0 282.97 23.8
 -2 -6 0 159.58 15.7
 -2 -6 0 149.88 16.7
 2 6 0 159.98 17.4
 2 6 0 200.18 18.4
 2 6 0 153.58 16.1
 -1 -6 0 75.69 9.2
 -1 -6 0 75.09 12.9
 -1 -6 0 66.29 11.8
 1 6 0 79.79 10.2
 1 6 0 80.79 10.8
 1 6 0 93.39 9.4
 0 -6 0 29.4 7
 0 -6 0 35.8 7.8
 0 -6 0 36.8 4.7
 0 6 0 47.6 5.2
 0 6 0 43.9 8.3
 1 -6 0 88.79 10.8
 -1 6 0 89.69 10
 2 -6 0 165.48 15.9
 -2 6 0 175.88 16.4
 -2 6 0 155.88 7.4
 3 -6 0 245.58 22.5
 3 -6 0 270.27 24.3
 -3 6 0 238.88 14.1
 4 -6 0 103.79 20.6
 4 -6 0 111.29 19.2
 5 -6 0 50.59 15.1
 -5 6 0 6.4 8.3
 6 -6 0 18.9 12.2
 -6 6 0 9.8 12.9
 -6 -6 -1 -0.3 11.6
 -5 -6 -1 126.19 25.6
 5 6 1 97.49 23.8
 5 6 1 138.39 24.5
 -4 -6 -1 133.19 24
 -4 -6 -1 116.49 21.4
 4 6 1 122.79 21
 4 6 1 126.09 22.2
 4 6 1 94.39 20.1
 -3 -6 -1 46.4 12.5
 -3 -6 -1 76.99 14.4
 3 6 1 42 10.8
 3 6 1 53.19 13.2
 3 6 1 78.69 15.4
 -2 -6 -1 52.59 11.2
 -2 -6 -1 76.99 10.5
 -2 -6 -1 81.89 15.1
 2 6 1 92.69 12.7
 2 6 1 79.89 10.9
 -1 -6 -1 2206.28 67.89
 -1 -6 -1 2155.48 58.39
 -1 -6 -1 2226.88 63.59
 1 6 1 2086.79 59.79
 1 6 1 1974.9 70.39
 1 6 1 2178.68 57.89
 0 -6 -1 773.52 34.3
 0 -6 -1 741.03 23.6
 0 -6 -1 728.33 30.7
 0 6 1 762.32 30.4
 1 -6 -1 1129.59 41.6
 -1 6 1 1232.38 42.7
 2 -6 -1 159.98 15.7
 -2 6 1 125.89 6.4
 3 -6 -1 189.78 19.7
 3 -6 -1 217.78 21.2
 -3 6 1 215.78 13.3
 4 -6 -1 197.98 22.3
 4 -6 -1 180.48 23
 -4 6 1 222.08 22.3
 5 -6 -1 56.69 14.7
 -5 6 1 79.19 14.1
 6 -6 -1 3.2 10.1
 -6 6 1 21.9 15.5
 -6 -6 -2 12.2 15.4
 -5 -6 -2 17.6 13.8
 5 6 2 18.4 13.8
 -4 -6 -2 70.09 15.8
 -4 -6 -2 124.59 23.5
 4 6 2 71.39 16.6
 4 6 2 113.99 21.5
 4 6 2 86.49 18.1
 -3 -6 -2 65.69 14.8
 -3 -6 -2 41 12.7
 3 6 2 45.7 11.8
 3 6 2 54.39 12.8
 3 6 2 53.49 14.7
 -2 -6 -2 389.86 24.6
 -2 -6 -2 345.67 23.8
 -2 -6 -2 331.87 26.4
 2 6 2 383.56 28.7
 2 6 2 446.56 25.4
 2 6 2 397.76 25
 -1 -6 -2 118.59 13.9
 -1 -6 -2 142.69 12.9
 -1 -6 -2 123.59 11.6
 1 6 2 141.09 12.1
 1 6 2 135.19 14.8
 0 -6 -2 1290.07 41.5
 0 -6 -2 1221.08 34.3
 0 -6 -2 1201.78 46.3
 0 6 2 1263.97 40.3
 1 -6 -2 698.43 19.7
 1 -6 -2 668.23 30.5
 -1 6 2 703.33 31.4
 2 -6 -2 327.17 12.7
 2 -6 -2 346.87 23.9
 -2 6 2 349.37 14
 3 -6 -2 517.15 21.3
 3 -6 -2 510.65 33
 3 -6 -2 547.65 34.1
 -3 6 2 524.65 23.3
 4 -6 -2 191.48 23.9
 4 -6 -2 228.48 24.7
 4 -6 -2 226.88 16.8
 -4 6 2 249.48 26.1
 5 -6 -2 43 10.1
 5 -6 -2 45 15.2
 -5 6 2 24.8 11.3
 6 -6 -2 4.8 9
 -6 6 2 21.8 14.7
 -6 -6 -3 -24.9 11.4
 5 6 3 118.49 20.1
 -4 -6 -3 272.77 27.2
 -4 -6 -3 272.57 31
 4 6 3 224.28 29
 4 6 3 243.28 25.5
 -3 -6 -3 76.19 14.9
 -3 -6 -3 59.19 15.5
 3 6 3 66.69 15.8
 3 6 3 89.79 14.8
 -2 -6 -3 6.3 4.7
 -2 -6 -3 -0.2 3.9
 -2 -6 -3 7.9 3.8
 2 6 3 1.1 3.1
 2 6 3 0.9 4.2
 -1 -6 -3 313.87 23.9
 -1 -6 -3 235.98 16.3
 -1 -6 -3 230.78 16.7
 1 6 3 254.37 20.9
 1 6 3 243.48 15
 0 -6 -3 442.36 26.6
 0 -6 -3 454.35 22
 0 6 3 457.15 26.3
 0 6 3 475.75 22.1
 1 -6 -3 662.33 30.4
 1 -6 -3 701.53 24.3
 -1 6 3 632.54 33.6
 2 -6 -3 812.72 26.9
 2 -6 -3 799.82 38.3
 -2 6 3 800.12 27.7
 3 -6 -3 17.6 7.7
 3 -6 -3 21.6 8
 -3 6 3 12.8 5.3
 4 -6 -3 22.9 14.1
 4 -6 -3 17 6.6
 4 -6 -3 9.8 7.3
 -4 6 3 8.2 6.8
 5 -6 -3 141.29 25.3
 5 -6 -3 154.38 16.7
 -5 6 3 153.18 18.7
 6 -6 -3 14.7 11.9
 6 -6 -3 1.2 9.1
 -6 6 3 65.49 17.2
 -6 -6 -4 51.39 19.3
 -5 -6 -4 19.8 12.4
 5 6 4 -6.1 12.7
 -4 -6 -4 27 12.7
 4 6 4 53.39 13.2
 -3 -6 -4 31.4 12.3
 -3 -6 -4 72.09 15.3
 3 6 4 53.19 14.5
 3 6 4 46.9 10.7
 -2 -6 -4 574.64 32.6
 -2 -6 -4 641.24 38.8
 -2 -6 -4 663.73 29.6
 2 6 4 570.84 37.2
 2 6 4 612.64 26.4
 -1 -6 -4 97.29 17.3
 -1 -6 -4 76.79 12.9
 -1 -6 -4 76.59 8.7
 1 6 4 96.69 13.3
 1 6 4 85.39 8.5
 0 -6 -4 1781.12 50.59
 0 -6 -4 1888.31 62.69
 0 6 4 1839.82 61.29
 0 6 4 1812.52 50.39
 1 -6 -4 1996.5 59.59
 1 -6 -4 2036.6 55.09
 1 -6 -4 1952 63.59
 2 -6 -4 121.69 11
 2 -6 -4 133.99 15.3
 3 -6 -4 74.29 9.7
 3 -6 -4 84.19 15.9
 3 -6 -4 54.49 13.9
 -3 6 4 94.69 11.7
 4 -6 -4 -1.4 5.4
 4 -6 -4 -0.1 4.6
 -4 6 4 -9.8 5.3
 5 -6 -4 -1 6.6
 5 -6 -4 8.5 7
 -5 6 4 -12 7.8
 6 -6 -4 14.3 9.8
 6 -6 -4 12.5 9.7
 -6 6 4 30.1 14.5
 -6 -6 -5 4.3 17.4
 6 6 5 -15.3 16.2
 5 6 5 219.58 25.3
 4 6 5 26 9.1
 -3 -6 -5 85.89 16.8
 -3 -6 -5 68.59 17.1
 3 6 5 42.8 15.1
 3 6 5 87.09 11.1
 -2 -6 -5 111.59 17.2
 -2 -6 -5 113.89 15.8
 2 6 5 103.19 8.7
 2 6 5 113.99 20
 -1 -6 -5 690.43 39.2
 -1 -6 -5 732.13 27.1
 1 6 5 747.43 38.9
 1 6 5 755.22 25.4
 0 -6 -5 2523.65 63.69
 0 -6 -5 2570.24 77.59
 0 6 5 2545.45 75.99
 1 -6 -5 235.98 19.8
 1 -6 -5 249.58 18.2
 1 -6 -5 208.48 16.7
 2 -6 -5 393.16 26.9
 2 -6 -5 381.36 22.3
 3 -6 -5 332.97 26.5
 3 -6 -5 370.76 29.8
 3 -6 -5 398.16 23.8
 -3 6 5 356.06 24.4
 4 -6 -5 205.18 26.1
 4 -6 -5 221.48 19.6
 4 -6 -5 176.18 28.2
 -4 6 5 211.88 21.9
 5 -6 -5 85.69 17.3
 5 -6 -5 87.69 21
 -5 6 5 94.69 16.8
 6 -6 -5 33.7 25.2
 6 -6 -5 47.1 14.6
 -6 6 5 47.8 22
 6 6 6 5.9 22.9
 -5 -6 -6 18.9 15.3
 5 6 6 2.5 12.1
 4 6 6 327.57 25.1
 -3 -6 -6 204.38 24.5
 -3 -6 -6 209.18 21.6
 3 6 6 191.18 24.9
 3 6 6 211.98 14.5
 -2 -6 -6 164.08 21
 -2 -6 -6 129.49 19.8
 2 6 6 133.09 18
 2 6 6 170.88 9.5
 -1 -6 -6 53.89 12.2
 -1 -6 -6 82.09 7.9
 1 6 6 72.99 15
 0 -6 -6 302.27 17.3
 0 -6 -6 290.97 23
 0 6 6 311.97 23.5
 1 -6 -6 212.98 16.8
 1 -6 -6 192.98 17.6
 1 -6 -6 198.68 18.2
 2 -6 -6 421.16 26.4
 2 -6 -6 411.56 28.6
 3 -6 -6 352.56 30
 3 -6 -6 318.87 25.3
 3 -6 -6 321.87 23.6
 -3 6 6 330.27 25.5
 4 -6 -6 131.79 24.5
 4 -6 -6 99.19 16.7
 4 -6 -6 116.19 19.6
 -4 6 6 99.59 17.5
 5 -6 -6 20.4 8.7
 -5 6 6 33.2 18.5
 6 -6 -6 -4.4 12.1
 6 -6 -6 10.9 13.7
 -5 -6 -7 54.89 19.9
 5 6 7 -1.6 12.1
 -4 -6 -7 43.6 13.9
 4 6 7 27.6 8.3
 -3 -6 -7 121.09 22
 3 6 7 126.39 7.9
 3 6 7 129.09 25.1
 -2 -6 -7 292.37 28
 2 6 7 268.87 25.9
 -1 -6 -7 44.7 5.2
 -1 -6 -7 43 11.3
 1 6 7 55.49 12.4
 0 -6 -7 1386.96 59.89
 0 -6 -7 1406.66 42.1
 0 -6 -7 1316.37 54.49
 0 6 7 1298.37 52.19
 1 -6 -7 179.98 18
 1 -6 -7 217.18 17.6
 1 -6 -7 194.48 20.3
 2 -6 -7 264.87 22.9
 2 -6 -7 290.17 24.5
 2 -6 -7 289.77 23.1
 3 -6 -7 252.17 22.5
 3 -6 -7 307.27 28.1
 3 -6 -7 287.27 23.9
 -3 6 7 276.47 25.8
 4 -6 -7 -18.8 9
 4 -6 -7 9.9 9.3
 4 -6 -7 9.7 7.8
 -4 6 7 13 11.6
 5 -6 -7 40.8 14.6
 5 -6 -7 42.9 14.5
 -5 6 7 46.6 17.1
 -5 -6 -8 76.79 21.7
 5 6 8 76.59 11.3
 5 6 8 110.19 14.2
 -4 -6 -8 7 8
 4 6 8 6.1 2.5
 4 6 8 -1.6 2.7
 -3 -6 -8 92.99 21.1
 3 6 8 44.3 19.5
 -2 -6 -8 25 10.9
 2 6 8 30.9 11.7
 -1 -6 -8 -12.9 4.7
 1 6 8 12.2 7.6
 0 -6 -8 206.58 19.5
 0 -6 -8 213.68 22.7
 0 -6 -8 208.78 14.1
 1 -6 -8 213.68 35.2
 1 -6 -8 165.18 18.9
 1 -6 -8 188.08 20.2
 2 -6 -8 165.58 18.6
 2 -6 -8 164.78 17.6
 2 -6 -8 164.78 20.1
 3 -6 -8 141.19 19.5
 3 -6 -8 141.69 18.8
 3 -6 -8 171.58 17.6
 3 -6 -8 162.08 20
 4 -6 -8 88.79 17.8
 4 -6 -8 71.59 19.2
 4 -6 -8 109.59 19.8
 -4 6 8 94.69 18.1
 5 -6 -8 18.9 11.4
 5 -6 -8 9.5 9.4
 -4 -6 -9 27.5 17.7
 -3 -6 -9 200.68 41.5
 -2 -6 -9 16.9 10
 2 6 9 6.7 12
 -1 -6 -9 154.58 19.7
 1 6 9 141.99 18.3
 0 -6 -9 187.28 13.4
 0 -6 -9 190.38 24.2
 0 -6 -9 205.78 20.9
 1 -6 -9 54.29 10.9
 1 -6 -9 57.79 17.6
 1 -6 -9 55.09 14.4
 2 -6 -9 135.29 18.5
 2 -6 -9 90.09 15.8
 2 -6 -9 88.89 16.4
 3 -6 -9 94.49 15.7
 3 -6 -9 112.59 21.7
 3 -6 -9 82.19 15.7
 3 -6 -9 95.69 16.2
 4 -6 -9 20.6 13.2
 4 -6 -9 7.7 11.1
 4 -6 -9 12.6 11
 -4 6 9 25.3 16.3
 5 -6 -9 32.2 17.1
 5 -6 -9 16 21.4
 5 -6 -9 -0.8 10.2
 -4 -6 -10 32.3 20.8
 -3 -6 -10 108.99 23.6
 -2 -6 -10 89.69 19.8
 2 6 10 76.09 20
 -1 -6 -10 117.29 20.8
 1 6 10 69.99 16.2
 0 -6 -10 22.9 5.6
 0 -6 -10 17.3 6.3
 0 -6 -10 10.7 5.9
 0 -6 -10 13.9 9.3
 1 -6 -10 265.57 20.8
 1 -6 -10 258.67 28
 1 -6 -10 263.17 24.3
 2 -6 -10 517.15 38.6
 2 -6 -10 446.66 32.2
 3 -6 -10 13.1 8.3
 3 -6 -10 18.8 8.9
 3 -6 -10 5.6 13.4
 3 -6 -10 15.1 10.6
 4 -6 -10 72.59 14.9
 4 -6 -10 93.59 20.5
 4 -6 -10 74.49 17.7
 4 -6 -10 88.99 20.2
 -4 -6 -11 20.2 13.3
 -3 -6 -11 6.5 12.9
 -2 -6 -11 56.69 15.4
 2 6 11 97.89 21.3
 -1 -6 -11 72.49 20.9
 -1 -6 -11 69.59 18
 1 6 11 96.59 19.8
 0 -6 -11 60.19 18
 0 -6 -11 33.5 6.4
 0 -6 -11 49.9 8.6
 0 -6 -11 9.8 10
 1 -6 -11 50.59 20
 1 -6 -11 89.29 14.2
 1 -6 -11 52.59 13.2
 2 -6 -11 52.49 11.6
 2 -6 -11 85.09 31.4
 2 -6 -11 74.69 14.5
 3 -6 -11 22.6 9.1
 3 -6 -11 -2.9 10.8
 3 -6 -11 6.4 12.2
 3 -6 -11 24.9 13.1
 4 -6 -11 -23.6 11.8
 4 -6 -11 -17.9 7.9
 4 -6 -11 15.5 10.5
 4 -6 -11 -0.5 9.5
 -3 -6 -12 6.5 13.7
 -2 -6 -12 30.5 11.7
 -1 -6 -12 -4.1 10.3
 -1 -6 -12 4.4 13.4
 1 6 12 -8.7 11.5
 0 -6 -12 29.5 6.1
 0 -6 -12 22.2 4.4
 0 -6 -12 25.9 12.7
 0 -6 -12 26.6 10.6
 1 -6 -12 6.4 12.7
 1 -6 -12 27.8 9.1
 1 -6 -12 47.3 14.1
 2 -6 -12 362.96 34.3
 2 -6 -12 367.96 23.6
 2 -6 -12 337.67 30.3
 2 -6 -12 380.86 36.5
 3 -6 -12 51.09 17.2
 3 -6 -12 26.4 10.5
 3 -6 -12 41.4 15
 -2 -6 -13 -4 14.3
 -1 -6 -13 34.1 11.2
 -1 -6 -13 21.6 14.9
 0 -6 -13 90.09 17
 0 -6 -13 116.39 24.8
 1 -6 -13 138.59 20.8
 1 -6 -13 123.19 25.8
 1 -6 -13 153.68 17.4
 1 -6 -13 131.99 15.6
 2 -6 -13 35.3 12.8
 2 -6 -13 12.1 12
 2 -6 -13 66.09 19
 2 -6 -13 20 7.2
 2 -6 -13 24.7 7.6
 0 -6 -14 66.99 15.1
 0 -6 -14 55.89 21.6
 1 -6 -14 9.3 9.1
 2 7 -13 4 13.7
 1 7 -13 113.09 26.7
 0 7 -13 142.59 26.8
 1 -7 13 46.1 15.6
 -1 7 -13 20 15
 -1 7 -13 12.6 14.5
 2 -7 13 -2.9 15.5
 2 -7 13 23.7 15.8
 -2 7 -13 -11.2 14.4
 -2 7 -13 30.1 13.8
 3 7 -12 46.4 18.7
 2 7 -12 4.2 14.3
 1 7 -12 -11.3 8.4
 0 7 -12 111.79 20
 0 7 -12 120.89 24.9
 1 -7 12 16.6 9.4
 -1 7 -12 23.2 14.4
 -1 7 -12 -4.4 9.9
 2 -7 12 2.3 14.6
 2 -7 12 9.7 12.5
 -2 7 -12 36.3 18.4
 -2 7 -12 -8.9 10.7
 3 -7 12 26 14.2
 -3 7 -12 59.99 22.4
 3 7 -11 7.2 11.3
 2 7 -11 21.9 13.9
 1 7 -11 17.6 11.5
 1 7 -11 37.3 15.6
 0 -7 11 194.78 24.4
 0 -7 11 180.28 11.7
 0 -7 11 188.38 12.9
 0 7 -11 129.89 25.1
 0 7 -11 163.78 24.2
 1 -7 11 24.1 12
 1 -7 11 32.5 11.4
 -1 7 -11 43.9 15.6
 -1 7 -11 40.7 12.6
 2 -7 11 0.9 11.1
 2 -7 11 8.7 10
 -2 7 -11 17.3 9.3
 -2 7 -11 -2.6 11.3
 3 -7 11 108.59 19.5
 -3 7 -11 51.29 18.7
 -3 7 -11 90.29 17.3
 4 -7 11 1.3 12.8
 4 7 -10 21.9 11.6
 2 7 -10 12.9 13.4
 -1 -7 10 249.28 28.7
 1 7 -10 298.67 32.2
 1 7 -10 268.47 31.8
 0 -7 10 58.29 9.5
 0 -7 10 94.59 19.1
 0 -7 10 75.39 9.6
 0 7 -10 89.89 23.7
 0 7 -10 57.79 15.6
 1 -7 10 380.56 26
 1 -7 10 333.77 30.5
 -1 7 -10 284.47 24.8
 -1 7 -10 336.07 61.09
 2 -7 10 -12.2 9.8
 2 -7 10 15.9 8.6
 -2 7 -10 -4.5 8.2
 -2 7 -10 -7.3 10.7
 3 -7 10 51.89 14.2
 -3 7 -10 28 12.5
 -3 7 -10 48.9 16.8
 4 -7 10 174.68 24.2
 -4 7 -10 175.98 32.8
 4 7 -9 35.5 17.6
 3 7 -9 65.49 17.6
 2 7 -9 46.5 17.4
 -1 -7 9 92.99 19.1
 -1 -7 9 85.69 6.8
 -1 -7 9 70.49 6.5
 1 7 -9 90.69 20.5
 1 7 -9 97.19 19.7
 0 -7 9 62.39 10.3
 0 -7 9 49.99 8.9
 0 -7 9 48.1 15.1
 0 7 -9 84.49 18.2
 0 7 -9 39 11.5
 1 -7 9 448.36 33.7
 1 -7 9 443.96 27.3
 -1 7 -9 402.56 29.1
 -1 7 -9 419.56 36.2
 2 -7 9 75.39 15.5
 2 -7 9 70.39 15.8
 -2 7 -9 92.79 22.7
 -2 7 -9 60.69 17.6
 3 -7 9 403.26 35.9
 3 -7 9 488.35 34.9
 -3 7 -9 475.45 40.2
 -3 7 -9 384.36 30
 4 -7 9 46.4 15.5
 -4 7 -9 48.9 16.5
 5 -7 9 -4.2 19.1
 -5 -7 8 62.49 15.5
 5 7 -8 24.9 15.9
 4 7 -8 11.2 7.9
 4 7 -8 7.8 11.6
 -3 -7 8 9.9 5.7
 3 7 -8 8.1 9.4
 -2 -7 8 60.59 8.3
 -2 -7 8 79.79 18.7
 2 7 -8 61.39 18.7
 2 7 -8 74.99 19.3
 -1 -7 8 85.69 9.3
 -1 -7 8 72.29 17
 -1 -7 8 67.09 15.5
 1 7 -8 80.89 17.5
 1 7 -8 68.59 16
 0 -7 8 264.97 17.6
 0 -7 8 261.47 27.6
 0 -7 8 255.27 18.2
 0 7 -8 272.27 24.9
 0 7 -8 282.87 26.7
 1 -7 8 276.37 21.8
 1 -7 8 261.87 24.6
 -1 7 -8 260.77 26.9
 -1 7 -8 304.57 24.1
 2 -7 8 219.68 22.3
 2 -7 8 166.68 20.6
 -2 7 -8 178.78 19
 -2 7 -8 185.98 22.9
 3 -7 8 82.09 16.9
 3 -7 8 89.59 20
 -3 7 -8 49.6 14.5
 -3 7 -8 59.29 13.3
 4 -7 8 47.4 15.5
 -4 7 -8 51.79 16
 5 -7 8 180.88 39.6
 -5 -7 7 8.6 10.5
 5 7 -7 -1.8 14.4
 5 7 -7 43.1 16.3
 -4 -7 7 44.9 11.5
 4 7 -7 42.8 15.6
 4 7 -7 37.8 12.6
 -3 -7 7 225.78 18.4
 3 7 -7 200.78 36.9
 3 7 -7 201.18 20.2
 -2 -7 7 174.28 14.2
 -2 -7 7 166.68 22.4
 -2 -7 7 130.49 24.3
 2 7 -7 141.79 26.1
 2 7 -7 132.29 23.3
 -1 -7 7 93.29 10.1
 -1 -7 7 81.29 16
 -1 -7 7 90.29 18.8
 1 7 -7 95.99 19.5
 1 7 -7 82.29 18.2
 0 -7 7 607.04 39.7
 0 -7 7 675.43 41.8
 0 7 -7 682.33 40.9
 0 7 -7 640.34 37.4
 1 -7 7 222.98 21.9
 1 -7 7 208.78 18.9
 -1 7 -7 205.38 19.8
 -1 7 -7 280.77 25.3
 2 -7 7 41.4 10.3
 2 -7 7 22.3 11.2
 -2 7 -7 28.3 11.4
 -2 7 -7 17.9 8
 3 -7 7 275.37 25.2
 3 -7 7 256.17 27.3
 -3 7 -7 309.77 25.9
 -3 7 -7 320.97 29.9
 4 -7 7 22.4 9.8
 5 -7 7 18.5 12.7
 -5 -7 6 68.19 16.9
 5 7 -6 63.99 17.4
 5 7 -6 60.39 19.1
 -4 -7 6 160.18 19.4
 4 7 -6 159.38 20.7
 4 7 -6 148.99 28.1
 -3 -7 6 1.5 8.1
 -3 -7 6 6.8 4.9
 3 7 -6 3.6 6.3
 3 7 -6 0.9 8.3
 3 7 -6 8.6 5.9
 -2 -7 6 7.9 4.7
 -2 -7 6 13.4 9.7
 -2 -7 6 6 6.8
 2 7 -6 1.2 7.7
 2 7 -6 4.3 5.8
 -1 -7 6 180.48 14.3
 -1 -7 6 186.98 22.7
 -1 -7 6 213.88 22.2
 1 7 -6 213.78 22.6
 1 7 -6 177.08 19.4
 0 -7 6 381.06 29
 0 -7 6 422.86 31.5
 0 7 -6 349.77 26.2
 0 7 -6 358.66 27.7
 1 -7 6 39 9.7
 1 -7 6 32.2 9.1
 -1 7 -6 46.5 11.2
 -1 7 -6 34.9 8.3
 2 -7 6 1057.49 49.1
 2 -7 6 1066.29 49
 -2 7 -6 1028.4 48.9
 -2 7 -6 1062.19 46.4
 3 -7 6 88.09 16
 3 -7 6 74.89 17.4
 -3 7 -6 76.89 15.6
 -3 7 -6 65.59 13.8
 4 -7 6 22.2 9.6
 -4 7 -6 22.6 9.1
 5 -7 6 149.88 25
 -5 7 -6 164.08 21.4
 -6 -7 5 120.99 24.4
 6 7 -5 133.19 25.7
 -5 -7 5 166.28 27.3
 5 7 -5 92.89 21.4
 5 7 -5 139.69 23.6
 -4 -7 5 2.3 6.2
 4 7 -5 25.5 11.5
 4 7 -5 -12.5 14.4
 -3 -7 5 194.58 25.1
 -3 -7 5 211.98 19.7
 3 7 -5 171.08 18.2
 3 7 -5 157.38 20.7
 3 7 -5 247.98 29.5
 -2 -7 5 357.86 23
 -2 -7 5 369.16 30.5
 -2 -7 5 321.87 30.8
 2 7 -5 387.56 30.5
 2 7 -5 353.96 22.9
 2 7 -5 392.06 33.2
 -1 -7 5 12.4 8.1
 -1 -7 5 17.2 5.7
 -1 -7 5 16.4 8.8
 1 7 -5 14.8 9.1
 0 -7 5 1.6 3.4
 0 -7 5 6 4.3
 0 7 -5 -1.8 2.1
 0 7 -5 -6.2 2.3
 1 -7 5 1132.09 49.9
 -1 7 -5 1132.59 47.5
 -1 7 -5 1140.09 46.8
 2 -7 5 52.59 12.4
 2 -7 5 68.89 13
 -2 7 -5 30 8.1
 3 -7 5 122.39 29.2
 3 -7 5 108.39 18.5
 -3 7 -5 95.59 16.3
 4 -7 5 146.89 20.4
 -4 7 -5 173.58 19
 5 -7 5 48.9 13.2
 -5 7 -5 22.7 13
 6 -7 5 91.19 19.5
 -6 -7 4 43.1 19.7
 6 7 -4 116.39 29.6
 -5 -7 4 82.49 18.8
 5 7 -4 88.39 21.4
 5 7 -4 76.49 22.3
 -4 -7 4 267.77 26.2
 4 7 -4 303.77 27.8
 -3 -7 4 73.79 16.5
 -3 -7 4 71.99 13.7
 3 7 -4 47.8 13.7
 3 7 -4 66.09 13.4
 3 7 -4 59.79 14.4
 -2 -7 4 31.5 8.7
 -2 -7 4 46.7 12.8
 -2 -7 4 40.3 10
 2 7 -4 45.5 12.8
 2 7 -4 48.8 11.7
 2 7 -4 48.7 11.9
 -1 -7 4 1195.98 54.39
 -1 -7 4 1048.1 40.8
 -1 -7 4 1078.99 47.2
 1 7 -4 1137.89 47.8
 1 7 -4 1035.1 49
 0 -7 4 260.67 22.5
 0 -7 4 250.07 19.6
 0 7 -4 252.57 19.4
 0 7 -4 272.97 21.7
 1 -7 4 243.78 21.1
 -1 7 -4 238.18 19.4
 -1 7 -4 272.57 19
 2 -7 4 50.39 10.9
 2 -7 4 53.59 12.4
 -2 7 -4 49.99 11
 -2 7 -4 43.5 10
 3 -7 4 37.6 11.6
 3 -7 4 55.89 13
 -3 7 -4 40.4 11.4
 4 -7 4 17.1 7.6
 -4 7 -4 23.2 9.3
 5 -7 4 63.59 16.6
 -5 7 -4 62.49 14.7
 6 -7 4 73.99 19.2
 -6 -7 3 68.09 19.9
 6 7 -3 44.4 17.1
 -5 -7 3 50.19 13.3
 5 7 -3 34.7 12.7
 -4 -7 3 20.4 9.8
 4 7 -3 25.6 12.1
 4 7 -3 41.3 14
 4 7 -3 66.29 16.4
 -3 -7 3 753.22 45
 -3 -7 3 680.73 38.5
 3 7 -3 622.14 37.5
 3 7 -3 670.23 46
 3 7 -3 603.64 38.8
 -2 -7 3 521.35 30.7
 -2 -7 3 551.64 37.6
 -2 -7 3 559.64 34.2
 2 7 -3 535.15 30.1
 2 7 -3 503.25 35.2
 2 7 -3 583.14 34.1
 -1 -7 3 49.7 12
 -1 -7 3 22 7.7
 -1 -7 3 29.8 7.8
 1 7 -3 19.5 6.8
 1 7 -3 23 7.5
 0 -7 3 0.9 2.8
 0 -7 3 8 3.8
 0 7 -3 6.2 4.4
 0 7 -3 4.5 4
 1 -7 3 364.66 25.6
 -1 7 -3 368.26 24.4
 -1 7 -3 403.96 21.2
 2 -7 3 644.44 35.7
 2 -7 3 656.13 35.5
 -2 7 -3 650.63 34.5
 -2 7 -3 662.03 28.9
 3 -7 3 160.58 18.2
 3 -7 3 136.89 22.6
 -3 7 -3 136.29 12.3
 4 -7 3 86.49 18.2
 -4 7 -3 86.19 13.9
 5 -7 3 100.09 20.4
 -5 7 -3 100.49 16.5
 6 -7 3 0.7 9.4
 -6 7 -3 28.2 15.6
 -6 -7 2 14.8 17.4
 6 7 -2 8.1 12.8
 -5 -7 2 36.7 15.7
 5 7 -2 70.19 18.3
 -4 -7 2 378.56 32.1
 -4 -7 2 377.36 33.7
 4 7 -2 409.36 34.9
 4 7 -2 405.86 32.7
 4 7 -2 403.66 38.9
 -3 -7 2 121.99 21
 -3 -7 2 121.69 20.1
 3 7 -2 117.29 15.8
 3 7 -2 130.39 17.6
 3 7 -2 97.69 19.3
 -2 -7 2 17.6 8.4
 -2 -7 2 30.5 10.3
 -2 -7 2 20.7 9.7
 2 7 -2 27.8 8.7
 2 7 -2 32.1 9.4
 2 7 -2 30.1 8.4
 -1 -7 2 287.57 26.4
 -1 -7 2 260.47 19.9
 1 7 -2 276.37 19.3
 1 7 -2 264.67 21.5
 1 7 -2 308.77 21.1
 0 -7 2 282.17 20.6
 0 -7 2 309.87 18.1
 0 -7 2 315.87 22.7
 0 7 -2 280.87 17
 0 7 -2 277.97 20.6
 -1 7 -2 516.75 21.3
 -1 7 -2 536.65 28.8
 2 -7 2 18.1 7.2
 -2 7 -2 30.3 9.2
 -2 7 -2 26.7 5.7
 3 -7 2 183.28 20.1
 3 -7 2 222.28 21.5
 -3 7 -2 218.48 13.9
 4 -7 2 190.98 21.7
 4 -7 2 153.28 25.3
 -4 7 -2 136.09 15.1
 5 -7 2 118.49 21.5
 -5 7 -2 143.59 16.6
 6 -7 2 49.8 16.9
 -6 7 -2 7.7 14.5
 -6 -7 1 -13.6 13.4
 6 7 -1 11.3 10.4
 -5 -7 1 149.79 26.3
 5 7 -1 160.98 27.1
 -4 -7 1 130.79 23.1
 -4 -7 1 140.69 24.3
 4 7 -1 67.79 18
 4 7 -1 97.39 20.3
 4 7 -1 119.09 21.4
 -3 -7 1 66.69 14.4
 -3 -7 1 58.49 14.5
 3 7 -1 60.29 14.8
 3 7 -1 88.29 16.6
 3 7 -1 64.99 14.8
 -2 -7 1 1246.18 50.69
 -2 -7 1 1282.67 52.89
 -2 -7 1 1255.37 55.79
 2 7 -1 1308.17 50.39
 2 7 -1 1172.28 52.99
 2 7 -1 1263.87 52.79
 -1 -7 1 314.07 20.2
 -1 -7 1 308.67 22.6
 -1 -7 1 363.26 25.6
 1 7 -1 330.37 24.4
 1 7 -1 324.27 19.8
 1 7 -1 317.37 22.8
 0 -7 1 696.33 26.1
 0 -7 1 690.83 34.3
 0 -7 1 721.23 34.3
 0 7 -1 745.93 33.6
 0 7 -1 688.83 25.3
 1 -7 1 109.99 12.5
 -1 7 -1 95.79 11.7
 -1 7 -1 104.79 6.8
 2 -7 1 1451.05 54.99
 -2 7 -1 1450.15 33.1
 -2 7 -1 1532.85 55.49
 -2 7 -1 1425.36 34.7
 3 -7 1 151.18 18.7
 3 -7 1 97.89 16.7
 -3 7 -1 142.29 10.5
 4 -7 1 152.18 25.4
 4 -7 1 143.79 19.6
 -4 7 -1 191.08 16.2
 5 -7 1 32.7 11.5
 6 -7 1 -3.3 9.5
 -6 -7 0 183.28 33.3
 6 7 0 278.17 31.9
 -5 -7 0 64.09 19.5
 5 7 0 98.99 20.8
 -4 -7 0 348.97 31.6
 -4 -7 0 297.67 29.4
 4 7 0 309.07 32.9
 4 7 0 325.27 29.1
 -3 -7 0 321.57 28.2
 -3 -7 0 292.67 25.6
 3 7 0 310.67 25.6
 3 7 0 284.17 26.3
 3 7 0 305.67 28.5
 -2 -7 0 280.07 23.8
 -2 -7 0 275.97 22.1
 -2 -7 0 301.47 24.7
 2 7 0 274.17 22.8
 2 7 0 285.17 24.5
 2 7 0 318.17 22.3
 -1 -7 0 617.44 32.6
 -1 -7 0 627.64 33
 -1 -7 0 573.54 27.1
 1 7 0 644.04 32.2
 1 7 0 597.94 26.6
 1 7 0 570.24 31.9
 0 -7 0 -1.6 1
 0 -7 0 0.7 2.5
 0 -7 0 -0.7 1.7
 0 7 0 3.5 4.1
 0 7 0 0.1 1.8
 1 -7 0 628.24 30.8
 -1 7 0 519.95 28.2
 2 -7 0 299.17 22.9
 -2 7 0 276.77 22.3
 3 -7 0 283.97 24.6
 3 -7 0 315.47 26.1
 -3 7 0 299.27 14.7
 4 -7 0 298.47 29.3
 4 -7 0 246.58 26.1
 -4 7 0 290.07 19.3
 5 -7 0 93.59 20.5
 -5 7 0 75.29 13.2
 6 -7 0 257.57 32.6
 -6 7 0 210.98 24.7
 -6 -7 -1 49 15.9
 6 7 1 -11.5 8.3
 -5 -7 -1 28.3 13.4
 5 7 1 20.9 11.7
 -4 -7 -1 181.48 23.6
 -4 -7 -1 199.78 25.1
 4 7 1 189.58 22.1
 4 7 1 134.49 26.2
 4 7 1 179.78 23.7
 -3 -7 -1 143.89 18.8
 -3 -7 -1 168.48 21
 3 7 1 158.68 17.7
 3 7 1 170.68 20.8
 3 7 1 157.98 18.6
 -2 -7 -1 1449.76 59.79
 -2 -7 -1 1492.45 54.29
 -2 -7 -1 1509.75 57.79
 2 7 1 1446.16 54.49
 2 7 1 1315.77 56.89
 2 7 1 1461.35 52.79
 -1 -7 -1 113.69 13
 -1 -7 -1 111.79 13.8
 -1 -7 -1 117.09 11.4
 1 7 1 108.59 12.2
 1 7 1 88.29 14.7
 1 7 1 117.99 11.4
 0 -7 -1 727.73 32.9
 0 -7 -1 671.93 23.7
 0 -7 -1 723.83 35.7
 0 7 1 755.92 32.2
 1 -7 -1 311.47 21.8
 -1 7 1 326.77 21.6
 2 -7 -1 1215.68 49.3
 -2 7 1 1248.78 51.79
 3 -7 -1 65.69 14.2
 3 -7 -1 60.89 13.5
 -3 7 1 72.89 7.1
 4 -7 -1 129.59 22.9
 4 -7 -1 144.29 19
 -4 7 1 127.89 12
 5 -7 -1 195.28 25.7
 -5 7 1 182.48 18.2
 -6 7 1 15.7 14.3
 -6 -7 -2 31.7 18.6
 -5 -7 -2 101.99 22.9
 5 7 2 130.39 25.1
 -4 -7 -2 150.38 26.6
 -4 -7 -2 120.19 22.7
 4 7 2 111.69 24.3
 4 7 2 151.98 21
 4 7 2 115.89 21.2
 -3 -7 -2 175.58 19.8
 -3 -7 -2 181.08 22
 3 7 2 215.08 24.6
 3 7 2 188.78 19.8
 3 7 2 179.48 19.9
 -2 -7 -2 25.4 7.8
 -2 -7 -2 26 7.7
 -2 -7 -2 25.2 8.4
 2 7 2 32.7 9.3
 2 7 2 24.2 9.8
 2 7 2 23.8 7.4
 -1 -7 -2 446.46 33.1
 -1 -7 -2 485.35 24.6
 -1 -7 -2 503.15 27.4
 1 7 2 526.95 26.1
 1 7 2 546.05 32.9
 0 -7 -2 292.17 15
 0 -7 -2 294.57 19.5
 0 -7 -2 297.37 22.7
 0 7 2 288.47 18.5
 1 -7 -2 279.97 19.9
 1 -7 -2 257.97 10.4
 1 -7 -2 258.57 9.6
 -1 7 2 247.78 19
 2 -7 -2 28.3 8.8
 2 -7 -2 35.4 2.8
 3 -7 -2 102.69 17.6
 3 -7 -2 113.89 19
 3 -7 -2 121.69 8.8
 -3 7 2 118.89 9.8
 4 -7 -2 349.77 33.3
 4 -7 -2 380.56 33.6
 4 -7 -2 397.36 20.8
 -4 7 2 390.56 22.9
 5 -7 -2 9.3 11.6
 -5 7 2 10.4 8.7
 6 -7 -2 24.6 17.2
 -6 7 2 35.2 13.7
 -6 -7 -3 12.1 14.4
 -5 -7 -3 83.99 23.6
 5 7 3 87.69 19.5
 -4 -7 -3 51.19 15.9
 4 7 3 64.19 16.5
 -3 -7 -3 193.88 20
 -3 -7 -3 126.19 22.8
 3 7 3 153.48 20.8
 3 7 3 154.18 17.1
 -2 -7 -3 684.23 34.1
 -2 -7 -3 671.13 40.8
 -2 -7 -3 610.24 33.7
 2 7 3 642.84 40
 2 7 3 650.43 31
 -1 -7 -3 422.56 29
 -1 -7 -3 381.06 22.5
 -1 -7 -3 414.26 23.1
 1 7 3 349.67 20
 1 7 3 410.16 28.5
 0 -7 -3 3 2.3
 0 -7 -3 2.1 2.9
 0 -7 -3 3.6 3.5
 0 7 3 1.8 2.9
 1 -7 -3 30.4 8.3
 1 -7 -3 32.6 5.6
 -1 7 3 26.9 7.2
 2 -7 -3 614.34 33.6
 2 -7 -3 544.05 19.7
 3 -7 -3 586.54 37.9
 3 -7 -3 644.54 24.3
 -3 7 3 631.14 26.1
 4 -7 -3 33.6 13.8
 4 -7 -3 41.7 8.4
 4 -7 -3 26.7 11.4
 -4 7 3 20.5 7.9
 5 -7 -3 41.7 14
 5 -7 -3 31.1 10
 -5 7 3 1.6 10.4
 6 -7 -3 64.49 19.3
 -6 7 3 29.7 16.5
 -5 -7 -4 57.59 18.5
 5 7 4 59.79 26.1
 4 7 4 10.1 9.3
 -3 -7 -4 57.29 16.3
 -3 -7 -4 32.4 15.2
 3 7 4 46 10.3
 3 7 4 46.3 13.2
 -2 -7 -4 63.89 12.6
 -2 -7 -4 75.39 12.6
 -2 -7 -4 50.59 13.6
 2 7 4 55.89 9.4
 2 7 4 57.19 14.3
 -1 -7 -4 225.18 17.6
 -1 -7 -4 241.38 17.2
 -1 -7 -4 215.88 21.6
 1 7 4 253.07 16.1
 1 7 4 218.28 20.7
 0 -7 -4 262.97 29.2
 0 -7 -4 272.07 17.9
 0 7 4 252.67 16.9
 1 -7 -4 1080.49 50.39
 1 -7 -4 1053.79 41.2
 1 -7 -4 1102.09 36.9
 2 -7 -4 36.9 7.2
 2 -7 -4 50.99 11.2
 3 -7 -4 44.3 8.2
 3 -7 -4 68.49 15
 -3 7 4 62.39 9.9
 4 -7 -4 239.78 28.6
 4 -7 -4 273.47 19.4
 4 -7 -4 302.17 29
 -4 7 4 239.18 20.2
 5 -7 -4 84.69 22.1
 5 -7 -4 81.69 14.2
 -5 7 4 62.89 15.2
 6 -7 -4 80.39 16.7
 -6 7 4 114.09 30.2
 -6 -7 -5 23.5 20.5
 -5 -7 -5 32.5 13.2
 5 7 5 38.3 15
 -4 -7 -5 142.79 25.5
 4 7 5 150.28 19.4
 -3 -7 -5 101.89 20.7
 -3 -7 -5 110.79 18.9
 3 7 5 111.89 13.4
 3 7 5 131.49 23.9
 -2 -7 -5 62.79 10.3
 -2 -7 -5 54.89 12.3
 -2 -7 -5 35.1 12.4
 2 7 5 50.19 12.2
 2 7 5 51.69 8.3
 -1 -7 -5 1101.29 37.7
 -1 -7 -5 1082.09 51.59
 1 7 5 1005.6 48.6
 1 7 5 1098.69 34.7
 0 -7 -5 1.1 4.1
 0 -7 -5 2.3 3
 0 7 5 -1.6 2.4
 1 -7 -5 20.1 7.5
 1 -7 -5 19.2 5.9
 1 -7 -5 22.6 7.8
 2 -7 -5 352.06 25.9
 2 -7 -5 362.46 20.8
 3 -7 -5 211.68 16.7
 3 -7 -5 169.18 20
 -3 7 5 176.08 17.6
 4 -7 -5 14.2 9.6
 4 -7 -5 -1.1 6.1
 4 -7 -5 -5.3 7.8
 -4 7 5 18 7.8
 5 -7 -5 146.69 17
 5 -7 -5 141.39 26.2
 -5 7 5 91.79 18
 6 -7 -5 116.09 20
 6 -7 -5 102.09 25.4
 -6 7 5 83.39 23.7
 -5 -7 -6 110.99 24.8
 5 7 6 134.39 22
 -4 -7 -6 16.2 10.9
 4 7 6 15.8 9.2
 -3 -7 -6 55.89 13.4
 -3 -7 -6 76.49 18.6
 3 7 6 74.09 17.7
 3 7 6 75.19 11
 -2 -7 -6 967.5 53.09
 -2 -7 -6 1000.5 48
 2 7 6 987.8 30.8
 2 7 6 1004.4 52.79
 -1 -7 -6 36.1 7.2
 -1 -7 -6 43.9 10.9
 1 7 6 44.9 11.3
 1 7 6 45.5 7.1
 0 -7 -6 372.96 27.7
 0 -7 -6 385.36 21.2
 1 -7 -6 206.28 19.4
 1 -7 -6 178.38 17.9
 1 -7 -6 203.88 18.2
 2 -7 -6 2.7 4.6
 2 -7 -6 6 5.8
 2 -7 -6 18.5 6
 3 -7 -6 3.4 5.3
 3 -7 -6 13 8.2
 4 -7 -6 166.08 22.2
 4 -7 -6 119.69 22.4
 4 -7 -6 143.19 16.5
 -4 7 6 155.28 18.8
 5 -7 -6 57.09 15.1
 5 -7 -6 66.79 14.8
 -5 7 6 84.49 17.1
 -5 -7 -7 20.1 14
 5 7 7 17.4 12.3
 -4 -7 -7 23.9 15.3
 4 7 7 19 6.8
 -3 -7 -7 328.87 33.5
 3 7 7 317.57 39.6
 3 7 7 307.27 14.7
 -2 -7 -7 43.4 13
 -2 -7 -7 53.49 13.5
 2 7 7 23.4 11.5
 2 7 7 26.8 4.2
 -1 -7 -7 202.78 13.1
 -1 -7 -7 218.98 22.6
 1 7 7 219.88 22.1
 0 -7 -7 627.74 37.4
 0 -7 -7 624.14 27.5
 1 -7 -7 89.49 15.8
 1 -7 -7 74.79 14.9
 1 -7 -7 93.49 12.3
 2 -7 -7 140.69 17.7
 2 -7 -7 168.28 16.9
 2 -7 -7 174.68 19.3
 3 -7 -7 265.77 23
 3 -7 -7 240.48 25.3
 4 -7 -7 32.7 11.3
 4 -7 -7 25.3 13.7
 4 -7 -7 40.7 13.6
 -4 7 7 34.7 12.5
 5 -7 -7 9.1 9.1
 5 -7 -7 -17 9.9
 -5 7 7 33.4 16.2
 -5 -7 -8 94.89 26.1
 5 7 8 154.38 16.4
 5 7 8 188.88 15.7
 -4 -7 -8 60.09 17
 4 7 8 67.19 6.2
 -3 -7 -8 52.39 17
 -2 -7 -8 162.08 26.7
 2 7 8 185.78 24.4
 -1 -7 -8 287.67 26.5
 -1 -7 -8 299.97 13.7
 1 7 8 251.37 25.6
 0 -7 -8 230.58 23
 0 -7 -8 251.97 24.9
 0 -7 -8 260.77 17.3
 1 -7 -8 90.49 16.6
 1 -7 -8 63.49 14.6
 1 -7 -8 93.09 12.6
 2 -7 -8 80.69 16.1
 2 -7 -8 53.09 12.7
 2 -7 -8 39.6 11.2
 3 -7 -8 -17.2 7.6
 3 -7 -8 -3.5 6.7
 3 -7 -8 2.2 6.4
 3 -7 -8 14.7 9.1
 4 -7 -8 -3 9.8
 4 -7 -8 -1.3 9.5
 4 -7 -8 -10.4 8.2
 -4 7 8 -7.9 10
 5 -7 -8 55.39 15.6
 5 -7 -8 135.39 27.2
 -5 7 8 2.4 17.1
 -4 -7 -9 66.29 20.3
 -3 -7 -9 442.06 40.5
 -2 -7 -9 46.8 14.8
 2 7 9 65.89 16.5
 -1 -7 -9 473.05 35.5
 1 7 9 407.96 32.1
 0 -7 -9 72.29 15
 0 -7 -9 70.49 17.7
 0 -7 -9 65.19 9.9
 1 -7 -9 120.69 13.6
 1 -7 -9 92.19 19
 1 -7 -9 95.89 17.3
 2 -7 -9 36.2 11.2
 2 -7 -9 56.59 14.3
 2 -7 -9 69.49 14.1
 3 -7 -9 101.19 18.7
 3 -7 -9 87.89 15.3
 3 -7 -9 96.49 19.8
 3 -7 -9 88.89 18.9
 4 -7 -9 27.4 12.3
 4 -7 -9 38 12
 4 -7 -9 34.5 14.9
 5 -7 -9 6.6 23.9
 -3 -7 -10 33.7 16.1
 -2 -7 -10 -2 10.2
 2 7 10 22.6 13.4
 -1 -7 -10 342.27 30.6
 1 7 10 268.07 27.4
 0 -7 -10 71.39 9.2
 0 -7 -10 94.39 20.6
 0 -7 -10 64.59 15.2
 1 -7 -10 301.77 30.3
 1 -7 -10 301.77 25.2
 1 -7 -10 264.87 21.8
 2 -7 -10 24 10
 2 -7 -10 31.8 12.4
 2 -7 -10 20.7 8.4
 3 -7 -10 7.5 7.9
 3 -7 -10 -2.6 9.7
 3 -7 -10 7.4 10
 4 -7 -10 -1.3 11.2
 4 -7 -10 4.5 8.8
 4 -7 -10 17.8 15
 4 -7 -10 56.99 24.6
 -3 -7 -11 48.1 18.5
 -2 -7 -11 66.49 17.5
 -1 -7 -11 37.6 16
 -1 -7 -11 19.6 10.9
 0 -7 -11 163.88 28.8
 0 -7 -11 207.48 13.6
 0 -7 -11 201.18 15.9
 0 -7 -11 199.48 22.3
 1 -7 -11 25.7 8.6
 1 -7 -11 10.2 8.4
 2 -7 -11 31.3 11.2
 2 -7 -11 18.7 7.8
 3 -7 -11 24.7 11.3
 3 -7 -11 3 11.5
 3 -7 -11 -2 10.6
 3 -7 -11 3.8 9
 4 -7 -11 -8.9 12.6
 -3 -7 -12 15.5 16.1
 -2 -7 -12 -9.7 11.3
 -1 -7 -12 -20.6 8.3
 -1 -7 -12 3.6 10.6
 1 7 12 -6.7 13.2
 0 -7 -12 74.59 7.9
 0 -7 -12 71.89 9.2
 0 -7 -12 80.19 18.3
 0 -7 -12 68.09 17.8
 1 -7 -12 -1.2 9.7
 1 -7 -12 9.3 7.7
 1 -7 -12 26.5 11.8
 1 -7 -12 7.6 6.7
 2 -7 -12 39.1 15.7
 2 -7 -12 46.9 13.3
 2 -7 -12 30.2 12.9
 3 -7 -12 115.19 24.1
 3 -7 -12 63.19 13
 3 -7 -12 86.79 20.2
 3 -7 -12 68.59 14.1
 -2 -7 -13 27 14.2
 -1 -7 -13 72.09 17.2
 -1 -7 -13 6.2 12.2
 0 -7 -13 292.67 27.4
 0 -7 -13 290.37 33.7
 1 -7 -13 154.18 16.6
 1 -7 -13 126.19 19
 1 -7 -13 94.29 25.5
 1 -7 -13 202.18 21.1
 2 -7 -13 -1.2 18.5
 2 -7 -13 1.3 13.6
 2 -7 -13 43.7 12.3
 0 8 -13 -3.8 14.2
 1 -8 13 47.3 13.3
 1 -8 13 82.79 20.8
 -1 8 -13 13.1 16.8
 -1 8 -13 29.7 19.8
 2 -8 13 -17.5 14.2
 -2 8 -13 -19.7 14.3
 3 8 -12 20.5 11.8
 2 8 -12 147.49 31.6
 1 8 -12 42 18.1
 0 -8 12 9.7 12
 0 -8 12 21.9 4.4
 0 8 -12 43.9 18.2
 1 -8 12 19.9 11.4
 1 -8 12 28.5 15.7
 -1 8 -12 -14.1 12.8
 -1 8 -12 -3.9 11.1
 2 -8 12 40.3 15.4
 -2 8 -12 58.19 20.3
 -2 8 -12 27.6 13.3
 3 -8 12 6.4 11.9
 -3 8 -12 13.2 19.4
 -3 8 -12 36.1 14.2
 3 8 -11 79.19 21.8
 2 8 -11 25.3 14.3
 -1 -8 11 1.9 21
 1 8 -11 72.39 18.4
 0 -8 11 65.79 17.9
 0 -8 11 57.19 9.3
 0 -8 11 42.3 8.6
 0 8 -11 68.79 19.9
 0 8 -11 71.79 16.2
 1 -8 11 31.1 12.8
 -1 8 -11 30.9 11.7
 -1 8 -11 23.7 14.4
 2 -8 11 49.6 17.2
 2 -8 11 13.9 18.7
 -2 8 -11 6.8 13.5
 -2 8 -11 45.5 16.1
 3 -8 11 4.3 14
 -3 8 -11 14.2 16.3
 -3 8 -11 41.1 14
 4 8 -10 19.5 16.5
 3 8 -10 142.39 28.4
 2 8 -10 138.59 28.6
 -1 -8 10 104.49 6.4
 -1 -8 10 156.18 28.5
 1 8 -10 139.49 26.5
 1 8 -10 90.49 19.8
 0 -8 10 8.7 5.8
 0 -8 10 0.7 9.5
 0 -8 10 0 5.3
 0 8 -10 -1.6 7
 0 8 -10 21.9 10.5
 1 -8 10 336.07 32
 1 -8 10 274.27 23.2
 -1 8 -10 292.07 35
 -1 8 -10 253.27 26.7
 2 -8 10 -12.9 9.6
 2 -8 10 -12.2 8.1
 -2 8 -10 10.9 11.2
 -2 8 -10 11.6 10.5
 3 -8 10 1.6 9.1
 -3 8 -10 2.2 10.9
 -3 8 -10 27.2 15.5
 4 -8 10 29.4 14.8
 -4 8 -10 24.9 17.4
 -4 -8 9 33.8 8.7
 4 8 -9 43.2 18.7
 -3 -8 9 161.98 12.3
 3 8 -9 160.58 30.7
 -2 -8 9 33 5.3
 2 8 -9 46.3 17.7
 -1 -8 9 49.2 14.5
 -1 -8 9 29.2 6.4
 -1 -8 9 32.5 6.6
 1 8 -9 27 11.8
 1 8 -9 38.9 14.1
 0 -8 9 788.72 49.99
 0 -8 9 786.02 34.7
 0 -8 9 703.63 31.5
 0 8 -9 792.52 50.39
 0 8 -9 660.43 50.09
 1 -8 9 42.6 12.9
 1 -8 9 47.5 14.6
 -1 8 -9 88.69 18.8
 -1 8 -9 91.59 17
 2 -8 9 86.99 17
 2 -8 9 61.49 16.9
 -2 8 -9 81.49 18.5
 -2 8 -9 60.99 15
 3 -8 9 33.7 12.6
 -3 8 -9 28.9 14.2
 -3 8 -9 6.7 11.2
 4 -8 9 176.38 24.5
 -4 8 -9 138.49 25
 -5 -8 8 32 12.1
 5 8 -8 6.9 13.8
 5 8 -8 8.2 14.1
 -4 -8 8 210.98 19.5
 4 8 -8 203.78 20.5
 4 8 -8 177.88 30.6
 -3 -8 8 12.1 6.7
 3 8 -8 9.3 10.1
 -2 -8 8 361.36 36.1
 -2 -8 8 320.87 19.7
 2 8 -8 314.17 39.9
 2 8 -8 295.47 49.8
 -1 -8 8 393.36 22.2
 -1 -8 8 379.96 34.5
 -1 -8 8 492.55 40.1
 1 8 -8 411.16 35.6
 1 8 -8 439.76 35.6
 0 -8 8 80.49 13.2
 0 -8 8 80.19 18.7
 0 -8 8 62.89 16.4
 0 8 -8 80.89 18.6
 0 8 -8 115.39 20.1
 1 -8 8 87.39 17.9
 1 -8 8 97.89 15.9
 -1 8 -8 54.09 13.9
 -1 8 -8 87.29 18.8
 2 -8 8 50.29 13
 2 -8 8 28.5 11.4
 -2 8 -8 24 9.1
 -2 8 -8 32.3 12.7
 3 -8 8 96.19 18.9
 3 -8 8 74.09 20.6
 -3 8 -8 105.29 21
 4 -8 8 -1.2 8.9
 -4 8 -8 22.1 11.9
 5 -8 8 66.89 17.4
 -5 8 -8 50.09 17.8
 -5 -8 7 55.39 15.4
 5 8 -7 76.79 21.5
 5 8 -7 50.19 16.5
 -4 -8 7 -13 7.8
 4 8 -7 -5.8 8.9
 4 8 -7 -2.6 5.8
 -3 -8 7 184.48 18.3
 3 8 -7 220.28 27.3
 3 8 -7 207.58 19.2
 -2 -8 7 35 13.4
 -2 -8 7 23.7 10.8
 -2 -8 7 22.8 7.8
 2 8 -7 30.9 11.3
 2 8 -7 31.2 14.4
 -1 -8 7 28.4 7.3
 -1 -8 7 26.8 18.6
 -1 -8 7 22.6 9.5
 1 8 -7 33.9 11.5
 1 8 -7 45.5 13.1
 0 -8 7 463.75 33.6
 0 -8 7 518.85 28.8
 0 -8 7 515.75 37.8
 0 8 -7 504.55 33.7
 0 8 -7 484.35 35.2
 1 -8 7 77.29 15.9
 1 -8 7 65.99 13.9
 -1 8 -7 83.79 15.8
 -1 8 -7 63.99 15.1
 2 -8 7 248.78 25.2
 2 -8 7 254.07 24.2
 -2 8 -7 226.08 23.6
 -2 8 -7 255.97 25.1
 3 -8 7 58.89 14.1
 3 -8 7 66.29 15.8
 -3 8 -7 60.29 14.3
 -3 8 -7 46.2 12.6
 4 -8 7 155.78 23.6
 -4 8 -7 127.19 22.6
 5 -8 7 42.9 15.5
 -5 -8 6 13.9 12.4
 5 8 -6 45.9 17.3
 5 8 -6 -4.8 8.4
 -4 -8 6 244.08 25.3
 4 8 -6 257.27 26
 4 8 -6 244.78 29.6
 -3 -8 6 295.37 23.9
 3 8 -6 310.67 24.6
 3 8 -6 313.17 31
 -2 -8 6 229.18 18.9
 -2 -8 6 234.18 26.4
 -2 -8 6 249.48 27.9
 2 8 -6 206.38 26.4
 2 8 -6 220.48 23.8
 -1 -8 6 1097.99 58.39
 -1 -8 6 1151.78 44.1
 -1 -8 6 1152.48 55.59
 1 8 -6 1108.69 54.29
 1 8 -6 1159.88 56.79
 0 -8 6 66.39 15.8
 0 -8 6 53.49 10.6
 0 -8 6 54.49 12.5
 0 8 -6 62.19 13.6
 0 8 -6 90.79 16.1
 1 -8 6 283.97 25.6
 -1 8 -6 330.47 25.5
 -1 8 -6 362.36 28
 2 -8 6 110.99 18.4
 2 -8 6 87.19 17.1
 -2 8 -6 112.89 17.9
 -2 8 -6 131.69 16.3
 3 -8 6 569.14 38.2
 3 -8 6 561.54 39.8
 -3 8 -6 497.45 35.9
 -3 8 -6 531.05 36.3
 4 -8 6 19.7 10
 -4 8 -6 24.7 11.2
 -4 8 -6 11.4 9.6
 5 -8 6 19.8 13.1
 -5 8 -6 28.4 14.4
 -5 -8 5 56.99 16
 5 8 -5 85.09 19.2
 5 8 -5 67.99 20.2
 -4 -8 5 80.09 16
 4 8 -5 68.49 17.2
 4 8 -5 86.69 20.3
 -3 -8 5 594.94 42.5
 -3 -8 5 546.75 33.8
 3 8 -5 535.25 44.6
 3 8 -5 518.25 33.3
 3 8 -5 577.04 41.3
 -2 -8 5 157.08 20.8
 -2 -8 5 127.99 23.4
 -2 -8 5 153.98 15.4
 2 8 -5 182.78 21.5
 2 8 -5 131.79 14.9
 2 8 -5 163.28 22.7
 -1 -8 5 44.1 12.9
 -1 -8 5 29.5 10.8
 -1 -8 5 34.4 8.4
 1 8 -5 43.9 11.8
 1 8 -5 24.9 9
 0 -8 5 621.34 38.4
 0 -8 5 590.24 33.5
 0 -8 5 605.14 32.2
 0 8 -5 642.14 35
 0 8 -5 548.65 34.3
 1 -8 5 124.19 16.7
 -1 8 -5 145.49 16.5
 2 -8 5 114.29 19.2
 2 -8 5 141.79 17.1
 -2 8 -5 125.19 28.3
 -2 8 -5 122.59 16
 3 -8 5 118.19 16.2
 3 -8 5 122.29 21.9
 -3 8 -5 85.09 15.5
 -3 8 -5 84.99 18.3
 4 -8 5 69.19 16.7
 -4 8 -5 117.99 14.7
 5 -8 5 35.3 13.7
 -5 8 -5 17.6 18.9
 6 -8 5 -7.5 12.5
 -6 -8 4 59.09 19.1
 6 8 -4 8.5 14.2
 -5 -8 4 21.9 11.5
 5 8 -4 10.1 8.4
 -4 -8 4 83.79 17.5
 4 8 -4 62.29 15.6
 4 8 -4 94.19 19.8
 -3 -8 4 40 13.1
 -3 -8 4 53.29 15.1
 -3 -8 4 37.2 12.7
 3 8 -4 50.89 12.7
 3 8 -4 75.29 16.6
 3 8 -4 69.99 16.9
 -2 -8 4 305.97 26
 -2 -8 4 302.07 29.8
 -2 -8 4 268.27 29.9
 2 8 -4 328.77 30.2
 2 8 -4 311.37 23.6
 2 8 -4 339.07 27.4
 -1 -8 4 709.73 34.9
 -1 -8 4 719.23 38.4
 -1 -8 4 703.13 42.8
 1 8 -4 685.23 37.2
 1 8 -4 686.93 40.5
 0 -8 4 297.77 21.6
 0 -8 4 291.17 25
 0 -8 4 283.87 21.7
 0 8 -4 260.07 22.5
 0 8 -4 318.07 22.2
 1 -8 4 75.29 14.7
 -1 8 -4 74.19 9.9
 -1 8 -4 81.19 14.1
 2 -8 4 995 48.3
 2 -8 4 1073.79 49.6
 -2 8 -4 1086.09 42.3
 -2 8 -4 977.3 45.7
 3 -8 4 -3.6 8.9
 3 -8 4 4.6 6.5
 -3 8 -4 5 5.9
 -3 8 -4 0.7 6.2
 4 -8 4 43.1 13.1
 -4 8 -4 20.5 8.9
 5 -8 4 131.59 23.7
 -5 8 -4 140.29 18.5
 6 -8 4 96.99 19
 -6 8 -4 62.69 20.1
 -6 -8 3 102.89 25.2
 5 8 -3 87.39 23.3
 -4 -8 3 35.3 13.4
 4 8 -3 36.8 19.1
 -3 -8 3 59.19 15.7
 -3 -8 3 45 14.4
 -3 -8 3 48.7 13.8
 3 8 -3 48.5 12.8
 3 8 -3 41.4 12.5
 3 8 -3 21 9
 -2 -8 3 903.51 44.3
 -2 -8 3 949.11 46.6
 -2 -8 3 893.81 50.69
 2 8 -3 841.52 47.8
 2 8 -3 897.61 43.3
 2 8 -3 900.51 44.5
 -1 -8 3 85.09 14.9
 -1 -8 3 103.39 18.3
 -1 -8 3 95.89 15.6
 1 8 -3 95.19 16.6
 1 8 -3 87.29 11.8
 0 -8 3 807.82 37.2
 0 -8 3 768.12 40.8
 0 -8 3 656.03 31.2
 0 8 -3 720.03 32.3
 0 8 -3 698.33 36.7
 1 -8 3 166.88 18.5
 -1 8 -3 181.18 14.4
 -1 8 -3 203.78 18.6
 2 -8 3 202.68 19.8
 -2 8 -3 208.28 15.2
 -2 8 -3 143.79 17.2
 3 -8 3 127.69 24.3
 3 -8 3 125.29 20.5
 -3 8 -3 152.38 12.6
 -3 8 -3 133.99 14.4
 -3 8 -3 156.08 18.7
 4 -8 3 152.98 20.4
 -4 8 -3 141.79 14.6
 5 -8 3 76.19 18.2
 -5 8 -3 51.09 12
 6 -8 3 18 12.6
 -6 8 -3 43.9 17.4
 -6 -8 2 17.3 17.4
 6 8 -2 31.9 15.4
 -5 -8 2 6.1 11.7
 5 8 -2 44 14.8
 -4 -8 2 64.09 15.9
 4 8 -2 72.49 16.6
 4 8 -2 68.19 21.9
 4 8 -2 47 16.7
 -3 -8 2 204.68 25.2
 -3 -8 2 187.68 21.9
 -3 -8 2 170.38 21.5
 3 8 -2 223.88 23
 3 8 -2 229.38 25.7
 3 8 -2 188.38 21.6
 -2 -8 2 149.79 17.1
 -2 -8 2 130.29 17.6
 -2 -8 2 119.49 15.3
 2 8 -2 127.69 15.4
 2 8 -2 152.58 19
 2 8 -2 165.48 17
 -1 -8 2 327.47 23.8
 -1 -8 2 350.86 23.3
 -1 -8 2 340.37 27.8
 1 8 -2 374.96 25
 1 8 -2 325.07 25.4
 1 8 -2 333.37 22.1
 0 -8 2 251.37 21.7
 0 -8 2 277.67 21.5
 0 -8 2 261.27 17
 0 8 -2 232.68 20
 0 8 -2 233.48 15.9
 1 -8 2 40.1 10.4
 -1 8 -2 41 9.5
 -1 8 -2 41.6 6.8
 2 -8 2 610.34 35.1
 -2 8 -2 621.44 22.8
 -2 8 -2 564.34 33.6
 3 -8 2 64.29 13.7
 3 -8 2 91.99 20.2
 -3 8 -2 68.29 15.3
 -3 8 -2 91.99 8.6
 4 -8 2 75.09 17.3
 -4 8 -2 49.1 9.7
 5 -8 2 -1 8.3
 -5 8 -2 -9.4 8.8
 6 -8 2 12.4 9.7
 -6 8 -2 22.2 13.7
 -6 -8 1 8.3 14.9
 6 8 -1 23.9 13.8
 -5 -8 1 89.49 21.5
 5 8 -1 116.89 23.1
 -4 -8 1 4.2 8
 4 8 -1 -1.7 11.4
 4 8 -1 1.1 11
 4 8 -1 -7.4 8.1
 -3 -8 1 87.49 17.9
 -3 -8 1 48.1 12.7
 -3 -8 1 69.59 16.9
 3 8 -1 72.89 15.3
 3 8 -1 76.49 16.3
 3 8 -1 60.89 15.8
 -2 -8 1 174.88 17.8
 -2 -8 1 169.68 18.3
 -2 -8 1 188.88 21.5
 2 8 -1 177.08 17.5
 2 8 -1 170.78 18.5
 2 8 -1 181.28 20
 -1 -8 1 622.34 36.1
 1 8 -1 643.84 34.7
 1 8 -1 640.84 34.9
 1 8 -1 610.74 29.5
 0 -8 1 356.46 25
 0 -8 1 352.66 25.9
 0 -8 1 337.77 18.1
 0 8 -1 332.77 23.5
 0 8 -1 333.07 17.4
 1 -8 1 1335.77 51.99
 -1 8 -1 1222.98 30.8
 -1 8 -1 1266.57 48.8
 2 -8 1 33.2 9.8
 -2 8 -1 29.6 3.3
 -2 8 -1 43.8 10.9
 -2 8 -1 34.5 3.1
 3 -8 1 59.19 13.5
 3 -8 1 54.99 13.2
 -3 8 -1 66.89 6.6
 4 -8 1 11.3 6.7
 -4 8 -1 5 5.2
 5 -8 1 113.99 22.3
 -5 8 -1 103.29 15.9
 6 -8 1 0.3 9.1
 -6 8 -1 -12.6 11.1
 -6 -8 0 2.9 12.8
 6 8 0 19 11.6
 -5 -8 0 14.1 10.8
 5 8 0 -10.4 6.9
 -4 -8 0 188.68 23.8
 4 8 0 221.08 26.5
 4 8 0 149.59 20.4
 4 8 0 197.58 27
 -3 -8 0 313.37 26.9
 -3 -8 0 355.56 30.7
 -3 -8 0 376.26 31.1
 3 8 0 351.16 30
 3 8 0 300.37 28
 3 8 0 323.77 27
 -2 -8 0 46.9 11.9
 -2 -8 0 44.6 10.9
 -2 -8 0 37.2 11.5
 2 8 0 57.49 11.6
 2 8 0 46.1 10.7
 2 8 0 29.5 9.6
 -1 -8 0 815.32 40.8
 -1 -8 0 725.43 32.3
 1 8 0 712.53 35.9
 1 8 0 703.03 37.3
 1 8 0 747.73 31.5
 0 -8 0 2201.18 70.99
 0 -8 0 2134.89 54.49
 0 8 0 2172.28 66.29
 0 8 0 2273.57 53.39
 1 -8 0 688.33 35.3
 -1 8 0 710.63 34.6
 2 -8 0 32.7 9.6
 -2 8 0 37.5 10.8
 3 -8 0 323.97 27.3
 3 -8 0 331.17 28.3
 -3 8 0 323.97 13
 4 -8 0 210.28 23.8
 4 -8 0 221.78 36.5
 -4 8 0 214.38 15
 5 -8 0 -4.6 5.9
 -5 8 0 13.8 7.7
 6 -8 0 21.3 11.8
 -6 8 0 13.9 14.6
 -6 -8 -1 -19 11.7
 6 8 1 6.4 11.2
 -5 -8 -1 94.79 23.1
 5 8 1 104.59 23.2
 -4 -8 -1 13.6 8.5
 4 8 1 12.8 7.3
 4 8 1 24.2 14.2
 4 8 1 9.8 10.2
 -3 -8 -1 59.89 15.6
 -3 -8 -1 76.69 17.2
 -3 -8 -1 42.2 12.5
 3 8 1 50.99 12.7
 3 8 1 43.2 14.8
 3 8 1 58.79 12.9
 -2 -8 -1 19.7 7.6
 -2 -8 -1 35.1 11
 -2 -8 -1 40 10.3
 2 8 1 42.3 10
 2 8 1 28.9 9.2
 2 8 1 48.3 11.9
 -1 -8 -1 1242.78 52.29
 -1 -8 -1 1254.67 50.39
 -1 -8 -1 1169.68 42.6
 1 8 1 1229.88 52.39
 1 8 1 1236.68 42.4
 1 8 1 1202.78 46.7
 0 -8 -1 306.27 22.3
 0 -8 -1 384.86 26.8
 0 -8 -1 346.17 16.9
 0 8 1 331.17 22.6
 1 -8 -1 628.54 32.7
 -1 8 1 654.03 33
 2 -8 -1 167.58 18.1
 -2 8 1 157.78 17.3
 3 -8 -1 51.29 13.6
 -3 8 1 74.09 5.4
 4 -8 -1 17.7 7.4
 4 -8 -1 6.7 9.7
 -4 8 1 -3.8 4.2
 5 -8 -1 97.99 21.3
 -5 8 1 75.29 12.8
 6 -8 -1 65.29 18.6
 -6 8 1 35.4 12.6
 -6 -8 -2 34.1 18.1
 -5 -8 -2 13 10.9
 5 8 2 -1.7 11.8
 -4 -8 -2 74.59 19.8
 4 8 2 51.59 13.9
 4 8 2 47.5 13.3
 -3 -8 -2 102.49 18.2
 -3 -8 -2 84.89 18.3
 -3 -8 -2 64.29 14.7
 3 8 2 84.09 14.8
 3 8 2 104.99 22.4
 3 8 2 98.29 17.6
 -2 -8 -2 608.84 39.5
 -2 -8 -2 625.24 34.3
 -2 -8 -2 545.75 42.5
 2 8 2 599.84 32.9
 2 8 2 627.24 33.8
 2 8 2 674.53 41
 -1 -8 -2 52.99 12.8
 -1 -8 -2 33.4 8.7
 -1 -8 -2 51.59 11.6
 1 8 2 39.9 8.3
 1 8 2 29.5 9.8
 0 -8 -2 256.97 19.4
 0 -8 -2 241.68 14.1
 0 -8 -2 203.78 20.1
 0 8 2 239.38 18
 1 -8 -2 316.87 11.8
 1 -8 -2 317.97 23.1
 1 -8 -2 318.97 11.1
 -1 8 2 363.36 24.1
 2 -8 -2 95.69 16
 3 -8 -2 179.18 20.2
 -3 8 2 197.58 10.2
 4 -8 -2 74.39 17.6
 4 -8 -2 89.99 19.1
 -4 8 2 87.19 10.1
 5 -8 -2 6.4 10.8
 -5 8 2 5.2 8.6
 6 -8 -2 28.8 15
 -6 8 2 42.5 14.4
 -5 -8 -3 63.79 19.4
 5 8 3 11.4 15.2
 4 8 3 173.48 25.9
 -3 -8 -3 130.49 23.7
 3 8 3 127.19 22.4
 3 8 3 169.48 17.8
 -2 -8 -3 197.38 19.2
 -2 -8 -3 159.38 20.1
 -2 -8 -3 184.38 18.7
 2 8 3 180.58 17.1
 2 8 3 197.98 21.7
 -1 -8 -3 201.38 16.6
 -1 -8 -3 192.08 16.9
 -1 -8 -3 205.68 21.7
 1 8 3 191.78 15.6
 1 8 3 170.88 19.2
 0 -8 -3 738.33 39.7
 0 -8 -3 759.22 28.4
 0 -8 -3 715.73 33.5
 0 8 3 717.13 32.4
 1 -8 -3 82.59 15.2
 1 -8 -3 98.09 12.6
 1 -8 -3 104.09 8.3
 -1 8 3 97.99 12.8
 2 -8 -3 847.82 23.4
 2 -8 -3 909.61 43.4
 3 -8 -3 71.39 14.3
 3 -8 -3 56.49 5.9
 -3 8 3 54.09 7
 4 -8 -3 37.8 12.4
 4 -8 -3 40.3 7.6
 -4 8 3 60.69 10.2
 5 -8 -3 152.68 26.5
 -5 8 3 150.48 17.8
 6 -8 -3 110.19 39.9
 -6 8 3 87.79 19.8
 -6 -8 -4 46 22.4
 -5 -8 -4 80.49 22.8
 5 8 4 96.69 22.7
 -4 -8 -4 39.8 15.2
 4 8 4 14.7 9.2
 -3 -8 -4 14.1 7.7
 -3 -8 -4 16.5 7.6
 3 8 4 11.9 7.6
 3 8 4 16.2 10.4
 -2 -8 -4 1079.29 56.59
 -2 -8 -4 1127.09 46
 -2 -8 -4 1138.99 49.1
 2 8 4 1038.5 40.4
 2 8 4 1033.6 54.89
 -1 -8 -4 68.09 14.9
 -1 -8 -4 77.59 12.4
 -1 -8 -4 59.29 10.8
 1 8 4 69.19 11.1
 1 8 4 72.29 15.5
 0 -8 -4 278.17 24.5
 0 -8 -4 316.17 20.8
 1 -8 -4 650.53 33.3
 1 -8 -4 688.23 28
 1 -8 -4 731.13 39.5
 -1 8 4 695.13 35.9
 2 -8 -4 315.37 16.5
 2 -8 -4 364.26 26.9
 3 -8 -4 77.59 16.5
 3 -8 -4 76.89 8.3
 4 -8 -4 61.09 14.8
 4 -8 -4 73.29 17.9
 4 -8 -4 101.29 10.7
 -4 8 4 101.79 11.7
 5 -8 -4 23.1 14.8
 5 -8 -4 4.1 7.6
 -5 8 4 2 9.1
 6 -8 -4 6.2 13.1
 -6 8 4 25 17.5
 -5 -8 -5 -5 12.1
 5 8 5 15.7 14.4
 -4 -8 -5 65.19 20.3
 4 8 5 77.59 16.4
 -3 -8 -5 77.59 18.9
 -3 -8 -5 105.99 19.7
 3 8 5 117.29 22.5
 3 8 5 115.69 13.5
 -2 -8 -5 143.99 16.5
 -2 -8 -5 121.49 22.2
 -2 -8 -5 125.49 13.7
 2 8 5 136.39 12.5
 2 8 5 137.99 23.7
 -1 -8 -5 134.29 17.6
 -1 -8 -5 115.79 13.5
 -1 -8 -5 125.49 13.2
 1 8 5 158.88 12.6
 1 8 5 142.59 18.2
 0 -8 -5 628.44 37.2
 0 -8 -5 560.64 28.7
 0 8 5 465.25 42.2
 1 -8 -5 33.8 7.2
 1 -8 -5 47 11.6
 1 -8 -5 36.4 9
 2 -8 -5 139.59 12.7
 2 -8 -5 167.58 18.4
 3 -8 -5 629.14 40.4
 3 -8 -5 569.24 27
 4 -8 -5 68.89 11.5
 4 -8 -5 94.49 17.4
 4 -8 -5 78.79 19
 -4 8 5 61.59 13.4
 5 -8 -5 100.59 15.9
 5 -8 -5 47.4 16.6
 -5 8 5 85.69 15.6
 6 -8 -5 3.2 9.6
 -5 -8 -6 19.1 19.3
 5 8 6 -1.4 14
 -4 -8 -6 7.2 10.2
 4 8 6 18.1 9.1
 -3 -8 -6 494.55 40.7
 3 8 6 437.46 23.8
 3 8 6 498.05 61.29
 -2 -8 -6 111.79 18.8
 -2 -8 -6 82.19 19.1
 -2 -8 -6 117.49 12.4
 2 8 6 97.39 9.9
 2 8 6 128.89 26.2
 -1 -8 -6 312.47 28.2
 -1 -8 -6 329.57 20.2
 1 8 6 345.37 29.5
 1 8 6 330.47 18.7
 0 -8 -6 68.39 14.4
 0 -8 -6 72.39 9.6
 1 -8 -6 1092.29 51.09
 1 -8 -6 1118.89 45.3
 1 -8 -6 1097.39 45.4
 2 -8 -6 201.08 22
 2 -8 -6 254.97 18.7
 2 -8 -6 226.58 22
 3 -8 -6 294.27 21.2
 3 -8 -6 333.47 29.9
 4 -8 -6 228.78 28
 4 -8 -6 275.37 31.5
 4 -8 -6 253.57 20.7
 -4 8 6 272.17 22.7
 5 -8 -6 15.6 12.6
 5 -8 -6 9 9.2
 -5 8 6 6.5 13.9
 -5 -8 -7 22.3 21.3
 5 8 7 16.1 12.5
 -4 -8 -7 177.88 32.6
 4 8 7 159.28 15.7
 -3 -8 -7 49.1 16.7
 3 8 7 59.29 8.1
 -2 -8 -7 215.48 23.3
 -2 -8 -7 220.38 25.3
 2 8 7 234.38 25.7
 2 8 7 247.88 13.6
 -1 -8 -7 73.49 16.7
 -1 -8 -7 84.69 10
 1 8 7 69.89 16.1
 0 -8 -7 478.85 34.5
 0 -8 -7 467.55 25.3
 1 -8 -7 30 9.4
 1 -8 -7 41.1 9.9
 2 -8 -7 18.6 8.9
 2 -8 -7 28.9 8.4
 2 -8 -7 14.4 6.6
 3 -8 -7 196.68 19
 3 -8 -7 181.48 23
 4 -8 -7 -3.1 7
 4 -8 -7 4.1 9.8
 5 -8 -7 32.8 14.3
 5 -8 -7 50.69 16.3
 -5 8 7 24.9 14.7
 -5 -8 -8 -23.2 26.1
 5 8 8 50.09 16.9
 5 8 8 37.1 8.9
 -4 -8 -8 -20.3 9.1
 4 8 8 0.7 4
 -3 -8 -8 89.69 22.1
 -2 -8 -8 52.59 17.1
 -2 -8 -8 32.9 11.5
 2 8 8 30.1 13.8
 -1 -8 -8 66.99 14.6
 -1 -8 -8 88.09 9.4
 1 8 8 76.99 16
 0 -8 -8 116.29 16
 0 -8 -8 79.09 15.7
 0 -8 -8 97.09 11
 1 -8 -8 427.76 32.2
 1 -8 -8 403.76 30.3
 1 -8 -8 375.56 25.4
 2 -8 -8 366.16 27.8
 2 -8 -8 349.67 30.1
 2 -8 -8 342.07 27.7
 3 -8 -8 11 8.3
 3 -8 -8 24.5 9.6
 3 -8 -8 9.6 7.8
 4 -8 -8 204.08 22.5
 4 -8 -8 180.68 24.8
 4 -8 -8 205.18 27.1
 5 -8 -8 -16.4 9.7
 5 -8 -8 -25 10.4
 -4 -8 -9 103.09 24.4
 -3 -8 -9 18.9 15.2
 -2 -8 -9 67.99 18
 2 8 9 75.19 18.8
 -1 -8 -9 62.79 17.1
 -1 -8 -9 85.29 7
 1 8 9 76.69 17.6
 0 -8 -9 766.52 48.1
 0 -8 -9 734.23 32.2
 0 -8 -9 782.72 45.2
 1 -8 -9 34.4 11.9
 1 -8 -9 42.7 10.9
 1 -8 -9 28.4 11.6
 2 -8 -9 35.4 11.1
 2 -8 -9 28.5 11.7
 2 -8 -9 31.2 10.7
 3 -8 -9 157.88 20.9
 3 -8 -9 173.08 21.9
 3 -8 -9 201.08 40.2
 4 -8 -9 24.5 11.4
 4 -8 -9 23.7 12
 4 -8 -9 8.3 13.6
 4 -8 -9 49.7 18.2
 -4 -8 -10 23.8 17.6
 -3 -8 -10 12.8 14.2
 -2 -8 -10 -16 9.5
 -1 -8 -10 324.87 30.7
 1 8 10 323.67 31.6
 0 -8 -10 11.2 9.4
 0 -8 -10 8.4 5.2
 0 -8 -10 19.9 11.7
 1 -8 -10 137.39 16.1
 1 -8 -10 103.09 18.5
 1 -8 -10 109.09 22.5
 2 -8 -10 75.89 17.6
 2 -8 -10 98.99 17.8
 2 -8 -10 101.79 17.8
 3 -8 -10 214.38 24.1
 3 -8 -10 188.68 23.9
 3 -8 -10 182.78 23.6
 3 -8 -10 197.28 24.5
 4 -8 -10 9.3 14.3
 4 -8 -10 22.2 11.3
 4 -8 -10 12.6 11.3
 4 -8 -10 40.5 13
 -3 -8 -11 -0.9 11.2
 -2 -8 -11 21.5 15.6
 -1 -8 -11 -0.1 7.6
 -1 -8 -11 16.2 12.3
 1 8 11 -19.8 10.3
 0 -8 -11 61.69 15.5
 0 -8 -11 20.1 12.1
 0 -8 -11 56.49 8.8
 1 -8 -11 95.59 13.3
 1 -8 -11 65.09 15.6
 2 -8 -11 17.9 13.3
 2 -8 -11 21.4 10.2
 2 -8 -11 16.5 11.6
 3 -8 -11 107.79 19.4
 3 -8 -11 61.59 15.1
 3 -8 -11 43 13.4
 3 -8 -11 69.29 18.7
 -2 -8 -12 58.99 19.2
 -1 -8 -12 15.6 11.9
 -1 -8 -12 -4.8 10.3
 1 8 12 17.6 15.2
 0 -8 -12 27.5 6.1
 0 -8 -12 61.29 16.9
 0 -8 -12 42.5 8
 0 -8 -12 45.6 13.8
 1 -8 -12 28.9 11.5
 1 -8 -12 35.7 10.1
 1 -8 -12 38.8 15.7
 2 -8 -12 118.79 21.3
 2 -8 -12 153.28 20.7
 2 -8 -12 122.89 25.6
 3 -8 -12 -23.9 12.6
 3 -8 -12 -0.6 13
 -1 -8 -13 96.19 21.3
 0 -8 -13 8.9 10.6
 0 -8 -13 -15.5 12.3
 1 -8 -13 47.3 14.1
 1 -8 -13 51.79 15.3
 1 -8 -13 52.89 21.3
 1 -8 -13 73.09 14.2
 2 -8 -13 18.1 11.5
 2 -8 -13 -9.6 19.4
 1 9 -13 23.6 13.3
 0 -9 13 59.89 18.8
 0 9 -13 40.4 19.8
 1 -9 13 7.1 13.2
 1 -9 13 -6.8 9
 -1 9 -13 -11.1 12.7
 2 9 -12 24.7 19.1
 -1 -9 12 52.89 17.1
 1 9 -12 61.89 17.7
 0 -9 12 150.58 13.1
 0 -9 12 161.78 13.5
 0 -9 12 155.78 28.8
 0 9 -12 179.98 34.3
 1 -9 12 82.59 21
 1 -9 12 80.29 16.6
 -1 9 -12 56.69 19.9
 2 -9 12 13.3 12.7
 2 -9 12 -16.6 15.4
 -2 9 -12 14.5 13.6
 -2 9 -12 13 15.1
 2 9 -11 28.2 16.1
 -1 -9 11 71.29 18
 1 9 -11 68.89 18.3
 0 -9 11 290.77 33
 0 -9 11 218.88 17.5
 0 -9 11 250.67 18.8
 0 9 -11 276.37 35.1
 1 -9 11 13 12.1
 1 -9 11 44.7 18
 -1 9 -11 11.9 14.1
 -1 9 -11 47 15.6
 2 -9 11 39.4 16.7
 2 -9 11 38.9 15.4
 -2 9 -11 64.89 16.9
 -2 9 -11 75.59 17.2
 3 -9 11 107.29 23.1
 -3 9 -11 99.79 24.8
 -3 9 -11 92.69 23.4
 4 9 -10 104.39 25.1
 3 9 -10 -15.6 13
 2 9 -10 31.9 14.4
 -1 -9 10 228.68 14.5
 -1 -9 10 208.08 14.3
 1 9 -10 246.18 29.2
 0 -9 10 82.09 20.1
 0 -9 10 67.69 12.1
 0 9 -10 95.99 20.1
 0 9 -10 67.99 19.6
 1 -9 10 5.3 8.7
 1 -9 10 -1 9.5
 -1 9 -10 7.3 12.2
 -1 9 -10 37.5 15.4
 2 -9 10 89.09 18.6
 2 -9 10 106.29 20.8
 -2 9 -10 152.58 26.7
 -2 9 -10 96.09 20.4
 3 -9 10 -10.2 9.3
 -3 9 -10 11.3 14.7
 -3 9 -10 -11.5 12.4
 4 -9 10 25.9 16.7
 -4 9 -10 25.3 18.5
 4 9 -9 -5.9 12.9
 -3 -9 9 19.2 7.2
 -2 -9 9 89.69 11.1
 -2 -9 9 96.69 22.2
 2 9 -9 155.38 29.2
 -1 -9 9 66.09 10.5
 -1 -9 9 61.79 15.8
 1 9 -9 42.5 22.2
 1 9 -9 30.8 13.7
 0 -9 9 36.5 8.5
 0 -9 9 36.2 9.3
 0 -9 9 54.79 17.2
 0 9 -9 65.49 14.5
 0 9 -9 30.9 14.8
 1 -9 9 623.04 36.4
 1 -9 9 568.64 42
 -1 9 -9 595.44 39.8
 -1 9 -9 640.94 45
 2 -9 9 114.39 28.9
 2 -9 9 86.99 19.5
 -2 9 -9 56.19 17
 -2 9 -9 69.99 15.4
 3 -9 9 328.07 33.8
 -3 9 -9 351.66 31.7
 -3 9 -9 324.97 34.6
 -4 9 -9 37.9 17.5
 -4 -9 8 15.9 11.1
 4 9 -8 29.4 10.9
 4 9 -8 48.9 17.9
 -3 -9 8 70.59 12.5
 3 9 -8 88.89 22.3
 -2 -9 8 155.98 15.2
 2 9 -8 148.29 26.6
 -1 -9 8 215.68 26.7
 -1 -9 8 224.58 28.4
 -1 -9 8 233.58 19
 1 9 -8 260.67 27.5
 1 9 -8 276.57 29.1
 0 -9 8 47.6 13.3
 0 -9 8 47.8 14.9
 0 9 -8 66.99 15
 0 9 -8 76.89 18.2
 1 -9 8 207.38 24.4
 1 -9 8 181.78 20
 -1 9 -8 204.28 22.6
 -1 9 -8 242.28 25.5
 2 -9 8 164.68 22.2
 2 -9 8 181.18 22.2
 -2 9 -8 131.69 22.1
 -2 9 -8 165.48 25.5
 3 -9 8 102.89 20.5
 -3 9 -8 79.99 19.7
 -3 9 -8 71.69 17.1
 4 -9 8 45.5 23.6
 -4 9 -8 36.3 15
 5 -9 8 -5.1 17.6
 -5 -9 7 15.3 11.8
 5 9 -7 8.1 15.8
 5 9 -7 -12.1 13
 -4 -9 7 100.59 17.6
 4 9 -7 90.69 24.3
 4 9 -7 91.69 17.5
 -3 -9 7 120.79 16.1
 3 9 -7 114.69 22.3
 -2 -9 7 554.74 44.5
 -2 -9 7 542.05 29.6
 -2 -9 7 455.45 48.9
 2 9 -7 511.15 39.2
 2 9 -7 392.16 42.9
 -1 -9 7 39.6 13
 -1 -9 7 38.1 9.7
 -1 -9 7 35.8 12.8
 1 9 -7 26.4 9.4
 1 9 -7 18.1 10.9
 0 -9 7 83.29 19.5
 0 -9 7 116.19 15
 0 -9 7 103.59 20
 0 9 -7 101.99 19.5
 0 9 -7 103.59 19.9
 1 -9 7 118.29 20.3
 1 -9 7 129.89 19.7
 -1 9 -7 126.29 21
 -1 9 -7 125.09 16.5
 2 -9 7 143.49 19.3
 2 -9 7 139.29 19.2
 -2 9 -7 164.58 20.5
 -2 9 -7 148.89 18.7
 3 -9 7 229.38 24.7
 -3 9 -7 141.69 23.6
 -3 9 -7 160.78 20.8
 4 -9 7 33.9 15.1
 -4 9 -7 57.59 14.1
 5 -9 7 2.6 13.3
 -5 9 -7 -0.4 10.4
 -5 -9 6 187.38 24.4
 5 9 -6 239.78 31.6
 5 9 -6 113.59 25.1
 -4 -9 6 229.18 23.9
 4 9 -6 240.38 30.3
 4 9 -6 245.18 26.1
 -3 -9 6 77.89 20.9
 -3 -9 6 90.59 16.8
 3 9 -6 66.79 14.3
 3 9 -6 62.59 16.8
 -2 -9 6 84.39 19.3
 -2 -9 6 146.09 26.8
 2 9 -6 105.19 20.3
 2 9 -6 102.99 20.3
 -1 -9 6 13.3 9
 -1 -9 6 13.3 7.9
 -1 -9 6 25.7 6.8
 1 9 -6 7.2 7.4
 1 9 -6 17.8 7.9
 0 -9 6 304.47 25.9
 0 -9 6 272.07 27.6
 0 -9 6 313.17 24.2
 0 9 -6 296.07 26
 0 9 -6 298.77 25.9
 1 -9 6 98.09 17.5
 -1 9 -6 78.09 15.7
 -1 9 -6 107.69 18.3
 2 -9 6 1899.81 75.89
 2 -9 6 1869.41 72.19
 -2 9 -6 1762.22 66.19
 -2 9 -6 1729.83 68.09
 3 -9 6 82.59 18.8
 3 -9 6 121.29 22
 -3 9 -6 136.89 22.2
 -3 9 -6 125.49 20.2
 4 -9 6 64.09 17.5
 -4 9 -6 69.19 15
 -4 9 -6 72.19 17.4
 5 -9 6 105.89 23.6
 -5 9 -6 106.79 18.6
 -5 -9 5 8.4 9.4
 5 9 -5 53.09 17.6
 -4 -9 5 14.2 11.4
 4 9 -5 43.6 14.6
 4 9 -5 -14.4 9.3
 -3 -9 5 144.09 27.3
 -3 -9 5 171.38 20.8
 3 9 -5 200.08 20.8
 3 9 -5 174.68 22.7
 -2 -9 5 181.58 44
 -2 -9 5 173.58 23.5
 -2 -9 5 120.79 16.5
 2 9 -5 189.68 25.1
 2 9 -5 184.78 21.2
 -1 -9 5 63.49 14.6
 -1 -9 5 115.89 21.5
 -1 -9 5 104.69 18.5
 1 9 -5 93.49 16.9
 1 9 -5 83.49 17
 0 -9 5 33.2 9.3
 0 -9 5 41.7 11.3
 0 -9 5 40.6 10.9
 0 9 -5 33.1 10.1
 0 9 -5 25.8 8.8
 1 -9 5 899.01 48.2
 -1 9 -5 857.81 45
 -1 9 -5 904.21 42
 2 -9 5 156.38 18.8
 2 -9 5 145.39 18.6
 -2 9 -5 149.09 19
 3 -9 5 194.28 25.4
 3 -9 5 214.68 23.8
 -3 9 -5 211.08 23.9
 -3 9 -5 270.77 23
 4 -9 5 30.8 11.1
 -4 9 -5 41.8 11.5
 -4 9 -5 21.7 10.7
 5 -9 5 25.4 14
 -5 9 -5 -6.8 10.7
 -5 -9 4 46.6 20.3
 5 9 -4 112.39 23.7
 -4 -9 4 124.99 22.4
 4 9 -4 111.19 23.2
 4 9 -4 105.59 21.9
 -3 -9 4 204.78 21.7
 -3 -9 4 181.38 25.3
 -3 -9 4 163.78 21.2
 3 9 -4 179.28 21.5
 3 9 -4 226.38 27.8
 3 9 -4 205.58 24.3
 -2 -9 4 158.58 19.6
 -2 -9 4 139.89 25.3
 -2 -9 4 208.48 20.1
 2 9 -4 166.68 27.5
 2 9 -4 180.38 19.9
 2 9 -4 163.68 18
 -1 -9 4 30.1 11.4
 -1 -9 4 28.9 9.4
 -1 -9 4 23.2 8.1
 1 9 -4 21.9 8.2
 1 9 -4 25.7 8.7
 0 -9 4 930.61 43.8
 0 -9 4 917.21 40.8
 0 -9 4 893.21 48
 0 9 -4 861.21 49.9
 0 9 -4 883.41 44.6
 1 -9 4 62.39 14.5
 -1 9 -4 82.19 16
 -1 9 -4 55.29 10.3
 2 -9 4 112.69 19.6
 -2 9 -4 117.19 16.1
 -2 9 -4 139.39 13.3
 3 -9 4 228.18 28.1
 3 -9 4 331.37 28.9
 -3 9 -4 312.87 22.4
 -3 9 -4 310.97 28
 4 -9 4 20.1 8.2
 -4 9 -4 30.3 7.8
 5 -9 4 73.29 18.3
 -5 9 -4 62.69 13.8
 6 -9 4 46.3 14.9
 -6 -9 3 45.4 19
 6 9 -3 71.69 20.7
 -5 -9 3 185.68 25.7
 5 9 -3 140.49 26
 -4 -9 3 -4.3 7.2
 4 9 -3 14.6 11.8
 4 9 -3 9 8.6
 -3 -9 3 866.71 55.79
 -3 -9 3 832.22 49.9
 -3 -9 3 916.41 48.9
 3 9 -3 888.11 49.5
 3 9 -3 884.41 53.49
 3 9 -3 820.02 46.5
 -2 -9 3 226.88 21.5
 -2 -9 3 193.98 20.8
 -2 -9 3 194.68 23.8
 2 9 -3 168.68 21.5
 2 9 -3 211.98 21.3
 2 9 -3 190.58 20.8
 -1 -9 3 511.65 30.9
 -1 -9 3 487.85 31.1
 -1 -9 3 492.95 36.1
 1 9 -3 459.45 31.9
 1 9 -3 514.25 30.1
 0 -9 3 982.8 45.4
 0 -9 3 923.31 47.7
 0 -9 3 811.82 41.2
 0 9 -3 860.51 36.9
 0 9 -3 872.41 43.6
 1 -9 3 78.69 15.8
 -1 9 -3 104.49 14
 -1 9 -3 126.59 12
 2 -9 3 101.39 17.5
 -2 9 -3 114.59 10.8
 -2 9 -3 121.19 15.5
 3 -9 3 42 13.1
 3 -9 3 26.1 9.5
 -3 9 -3 56.89 13.6
 -3 9 -3 21.2 7
 -3 9 -3 37.5 7.1
 4 -9 3 158.98 25.9
 -4 9 -3 130.09 14.6
 5 -9 3 69.69 17.2
 -5 9 -3 36.1 12.3
 6 -9 3 18.8 15.5
 -6 9 -3 8.7 14.2
 -6 -9 2 24.8 15.2
 6 9 -2 25 16.2
 -5 -9 2 33.8 12.8
 5 9 -2 53.19 16.9
 -4 -9 2 366.56 34
 4 9 -2 389.16 33.8
 4 9 -2 329.17 33.6
 -3 -9 2 170.68 21.3
 -3 -9 2 141.59 23.7
 -3 -9 2 175.68 23.4
 3 9 -2 160.58 21
 3 9 -2 158.98 18.9
 3 9 -2 151.28 20.8
 -2 -9 2 104.29 19.3
 -2 -9 2 100.69 17.9
 -2 -9 2 91.59 19.5
 2 9 -2 106.59 18.7
 2 9 -2 73.19 15
 2 9 -2 79.89 15
 -1 -9 2 1162.38 46.7
 -1 -9 2 1103.19 49.7
 -1 -9 2 1107.09 53.79
 1 9 -2 1111.29 51.29
 0 -9 2 206.28 19.6
 0 -9 2 197.28 15.6
 0 -9 2 245.88 22.6
 0 9 -2 215.58 19.6
 0 9 -2 232.38 16.1
 1 -9 2 143.19 16.9
 -1 9 -2 156.08 11.2
 -1 9 -2 154.78 17.1
 2 -9 2 66.09 14.2
 -2 9 -2 69.09 13.9
 -2 9 -2 75.39 7.3
 3 -9 2 288.27 27.4
 3 -9 2 295.97 29
 -3 9 -2 288.37 27.4
 -3 9 -2 298.07 15
 -3 9 -2 306.07 16.6
 4 -9 2 9.5 7.8
 -4 9 -2 -1.9 4.3
 5 -9 2 21.6 12.4
 -5 9 -2 16.8 9.7
 6 -9 2 6.3 11
 -6 9 -2 39.5 15.1
 -6 -9 1 -26.8 11.5
 6 9 -1 0.3 10.7
 -5 -9 1 20.6 11.9
 5 9 -1 32.7 14.9
 -4 -9 1 185.28 24.1
 4 9 -1 203.68 31.7
 4 9 -1 130.19 26.9
 -3 -9 1 150.88 29.2
 -3 -9 1 181.18 21.8
 -3 -9 1 165.58 23
 3 9 -1 147.79 23.7
 3 9 -1 139.69 24
 3 9 -1 169.18 19.7
 -2 -9 1 666.53 36.8
 -2 -9 1 580.84 37.8
 -2 -9 1 657.93 42
 2 9 -1 616.14 38
 2 9 -1 620.14 38.4
 2 9 -1 615.34 34.6
 -1 -9 1 102.39 14
 -1 -9 1 115.29 15.7
 -1 -9 1 94.79 11.7
 1 9 -1 122.19 12.7
 1 9 -1 88.69 15.7
 1 9 -1 101.09 17
 0 -9 1 41 10.8
 0 -9 1 35.2 10.4
 0 -9 1 41.1 7.8
 0 9 -1 35.2 6.5
 0 9 -1 24.1 7.8
 1 -9 1 757.62 39.8
 -1 9 -1 666.73 36
 -1 9 -1 720.33 21.3
 2 -9 1 471.45 32.1
 -2 9 -1 396.26 29.6
 3 -9 1 109.09 19.8
 3 -9 1 127.99 17.4
 -3 9 -1 100.29 6.6
 -3 9 -1 108.09 7.2
 4 -9 1 220.28 24.1
 -4 9 -1 228.88 14.6
 5 -9 1 69.69 17.9
 -5 9 -1 115.89 14.1
 6 -9 1 16.3 12.1
 -6 9 -1 -19.3 12.1
 -6 -9 0 41.2 18.3
 6 9 0 10.1 12.1
 -5 -9 0 104.89 24.4
 5 9 0 89.49 20
 -4 -9 0 604.44 44.3
 4 9 0 585.54 68.19
 4 9 0 468.55 39.9
 4 9 0 486.95 54.69
 -3 -9 0 307.87 29.8
 -3 -9 0 261.07 28.3
 -3 -9 0 282.77 51.09
 3 9 0 357.66 32
 3 9 0 342.67 28.5
 3 9 0 350.06 30.5
 -2 -9 0 428.06 32.3
 -2 -9 0 414.86 31.9
 -2 -9 0 444.36 29.8
 2 9 0 465.75 29
 2 9 0 427.46 30.6
 2 9 0 415.16 32
 -1 -9 0 93.69 16.4
 -1 -9 0 66.09 14.1
 -1 -9 0 74.69 12.8
 1 9 0 70.69 14.6
 1 9 0 66.59 13
 1 9 0 73.79 11.8
 0 -9 0 0.2 3.5
 0 -9 0 -5 1.9
 0 -9 0 -2.2 4.3
 0 9 0 5.8 4.6
 0 9 0 1.6 1.8
 1 -9 0 74.19 14.1
 1 -9 0 70.09 4.3
 -1 9 0 61.09 12.3
 2 -9 0 437.66 30.6
 -2 9 0 391.56 28.4
 3 -9 0 356.26 29.8
 4 -9 0 504.25 46.4
 -4 9 0 483.75 20.4
 5 -9 0 72.09 18.7
 6 -9 0 32.5 14.2
 -6 9 0 32.7 13.7
 -6 -9 -1 7.3 16.1
 -5 -9 -1 117.29 27.1
 5 9 1 116.69 23.8
 -4 -9 -1 241.68 27.7
 4 9 1 186.58 29.5
 -3 -9 -1 81.49 18.7
 -3 -9 -1 107.89 20.5
 3 9 1 95.79 22.4
 3 9 1 84.29 18.2
 3 9 1 111.99 19.1
 -2 -9 -1 384.26 27.8
 -2 -9 -1 437.96 32
 -2 -9 -1 433.96 33.5
 2 9 1 411.96 28.9
 2 9 1 466.55 34.4
 2 9 1 433.56 28.1
 -1 -9 -1 693.83 32.4
 -1 -9 -1 795.42 40.8
 -1 -9 -1 690.33 40
 1 9 1 745.13 41.1
 1 9 1 746.23 36.9
 1 9 1 709.63 31.8
 0 -9 -1 40.7 9.6
 0 -9 -1 38.3 10.2
 0 -9 -1 32.2 6.7
 0 9 1 44.5 10
 1 -9 -1 100.09 16.6
 -1 9 1 86.59 14.9
 2 -9 -1 578.04 35.9
 -2 9 1 603.14 36.6
 3 -9 -1 157.28 20
 4 -9 -1 191.18 37.4
 -4 9 1 196.88 12
 5 -9 -1 34.9 13.5
 -5 9 1 19.2 8.5
 6 -9 -1 -18.6 12.6
 -6 9 1 -2.5 14.1
 -5 -9 -2 20 11.5
 -4 -9 -2 22.9 13.6
 4 9 2 -0.6 8.7
 4 9 2 -3.6 5.7
 -3 -9 -2 287.87 28.7
 -3 -9 -2 296.37 27.4
 -3 -9 -2 281.97 30
 3 9 2 323.67 27
 3 9 2 324.67 31.5
 3 9 2 287.47 25.6
 -2 -9 -2 69.59 14.9
 -2 -9 -2 92.99 19.2
 -2 -9 -2 86.79 15.7
 2 9 2 71.99 13.3
 2 9 2 101.69 18.8
 2 9 2 100.69 16.3
 -1 -9 -2 144.39 18.7
 -1 -9 -2 160.88 19
 -1 -9 -2 132.09 13
 1 9 2 163.98 18.9
 1 9 2 160.48 15.6
 0 -9 -2 214.68 13.7
 0 -9 -2 209.88 18.9
 0 -9 -2 235.18 22.7
 0 9 2 226.58 18.3
 1 -9 -2 1138.49 48
 1 -9 -2 1116.49 52.09
 1 -9 -2 1124.79 26.5
 1 -9 -2 1146.79 27.6
 -1 9 2 1110.09 46.9
 2 -9 -2 64.39 13.6
 -2 9 2 71.09 14.2
 3 -9 -2 169.78 21
 4 -9 -2 329.87 31.2
 -4 9 2 370.56 17
 5 -9 -2 18.9 9.7
 -5 9 2 43.3 9.4
 6 -9 -2 6.6 13
 -6 9 2 24.6 14.3
 -6 -9 -3 -15.1 16.9
 -5 -9 -3 48.6 17.8
 5 9 3 26.4 18.3
 -4 -9 -3 129.29 25.2
 4 9 3 170.98 21.2
 -3 -9 -3 40.7 12
 -3 -9 -3 28.5 11.5
 -3 -9 -3 29.8 10.6
 3 9 3 32.9 9.8
 3 9 3 52.09 14.8
 -2 -9 -3 121.59 15.6
 -2 -9 -3 87.39 17.8
 -2 -9 -3 105.99 14.1
 2 9 3 104.09 13.8
 2 9 3 104.19 19.1
 -1 -9 -3 104.49 13.6
 -1 -9 -3 81.89 17.1
 -1 -9 -3 104.39 12.3
 1 9 3 82.39 16.5
 1 9 3 105.69 12.5
 0 -9 -3 888.21 46.2
 0 -9 -3 868.81 45
 0 -9 -3 885.41 32.2
 0 9 3 894.01 38.5
 1 -9 -3 442.96 16.7
 1 -9 -3 467.25 19.1
 1 -9 -3 467.75 32.8
 1 -9 -3 458.05 29.2
 -1 9 3 425.76 27.7
 2 -9 -3 172.48 5.7
 2 -9 -3 180.68 19.7
 3 -9 -3 992.7 52.49
 4 -9 -3 -0.4 8.1
 -4 9 3 -2.7 4.5
 5 -9 -3 154.88 27.3
 6 -9 -3 68.89 22
 -6 9 3 48.5 16.5
 -5 -9 -4 48.2 17.7
 5 9 4 70.49 19.8
 -4 -9 -4 0.9 7.3
 4 9 4 3.2 10.2
 -3 -9 -4 322.97 28.3
 -3 -9 -4 316.97 32.1
 3 9 4 372.86 34.8
 3 9 4 339.17 25.8
 -2 -9 -4 110.99 18.3
 -2 -9 -4 109.49 14.6
 -2 -9 -4 92.89 18.5
 2 9 4 106.19 12.9
 2 9 4 112.29 21
 -1 -9 -4 80.69 13.6
 -1 -9 -4 35.5 11.6
 -1 -9 -4 72.69 12.5
 1 9 4 68.69 14.5
 1 9 4 80.99 10.5
 0 -9 -4 911.81 34.5
 0 -9 -4 980.8 49.3
 0 9 4 923.61 39.3
 1 -9 -4 23.2 7.8
 1 -9 -4 26.4 10.6
 1 -9 -4 24.8 5.8
 -1 9 4 39.2 10
 2 -9 -4 192.28 20.2
 2 -9 -4 181.88 11.3
 3 -9 -4 166.08 20.7
 3 -9 -4 188.08 11.3
 4 -9 -4 112.49 22.7
 4 -9 -4 96.29 10
 -4 9 4 87.59 11.1
 5 -9 -4 129.89 12.8
 5 -9 -4 79.49 21.3
 -5 9 4 110.39 14.7
 6 -9 -4 13.3 14.5
 -5 -9 -5 -11.7 9.5
 -4 -9 -5 29.1 13.8
 4 9 5 35.3 13
 -3 -9 -5 235.38 27.9
 -3 -9 -5 226.88 25
 3 9 5 235.08 20.2
 -2 -9 -5 148.29 17.3
 -2 -9 -5 115.19 22
 -2 -9 -5 145.19 16.1
 2 9 5 125.19 21.2
 -1 -9 -5 932.71 51.89
 -1 -9 -5 862.51 39.9
 -1 -9 -5 893.41 39.3
 1 9 5 901.81 49.4
 0 -9 -5 35.4 11.3
 0 -9 -5 21.5 7
 0 9 5 27.8 7.5
 1 -9 -5 92.89 12.8
 1 -9 -5 86.49 16.8
 1 -9 -5 84.39 10.6
 2 -9 -5 155.08 12.7
 2 -9 -5 139.89 17.1
 2 -9 -5 143.99 19.3
 3 -9 -5 165.28 13.3
 3 -9 -5 135.49 18.6
 4 -9 -5 39.1 12.7
 4 -9 -5 25.5 7.3
 5 -9 -5 13 14
 5 -9 -5 33.5 9.6
 -5 9 5 43.3 12.2
 -5 -9 -6 71.49 22
 5 9 6 101.09 20
 -4 -9 -6 61.79 18.8
 4 9 6 55.79 12
 -2 -9 -6 1848.52 80.39
 -2 -9 -6 1819.32 58.99
 -2 -9 -6 1711.23 68.69
 2 9 6 1823.72 53.09
 2 9 6 1728.23 77.99
 -1 -9 -6 125.39 13.7
 -1 -9 -6 112.69 15.1
 -1 -9 -6 77.19 17.8
 1 9 6 102.59 19.9
 1 9 6 82.49 10.5
 0 -9 -6 318.07 27.9
 0 -9 -6 287.67 21.1
 0 9 6 290.37 21.9
 1 -9 -6 22.9 7.6
 1 -9 -6 11.7 6.2
 1 -9 -6 4.8 4.8
 2 -9 -6 99.09 11.9
 2 -9 -6 90.79 17.6
 2 -9 -6 112.49 18.3
 3 -9 -6 80.49 17.8
 3 -9 -6 93.79 11.9
 4 -9 -6 264.07 29
 5 -9 -6 221.48 19.9
 5 -9 -6 201.28 33.3
 -5 9 6 188.88 23.4
 5 9 7 18.8 13
 -4 -9 -7 30.3 13.8
 4 9 7 62.19 13.3
 -3 -9 -7 227.58 30.1
 3 9 7 201.08 14.5
 -2 -9 -7 125.99 12.8
 -2 -9 -7 157.88 20.7
 -2 -9 -7 151.88 26.9
 2 9 7 167.98 27.7
 2 9 7 144.09 11.7
 -1 -9 -7 135.89 23.3
 -1 -9 -7 157.88 14.5
 1 9 7 131.69 12.6
 1 9 7 109.79 20.1
 0 -9 -7 120.09 21.6
 0 -9 -7 87.49 11.9
 1 -9 -7 22.8 9.6
 1 -9 -7 31.1 8
 1 -9 -7 23.8 7.9
 2 -9 -7 576.14 38.9
 2 -9 -7 575.34 32.4
 2 -9 -7 555.54 35.8
 3 -9 -7 123.39 15
 3 -9 -7 148.09 19.1
 3 -9 -7 138.49 22.7
 4 -9 -7 88.59 19.4
 4 -9 -7 83.19 15
 5 -9 -7 -0.7 8.9
 5 -9 -7 25.4 15.9
 -4 -9 -8 39.7 17.2
 4 9 8 34.2 7.3
 -3 -9 -8 101.19 23.1
 3 9 8 108.89 8.1
 -2 -9 -8 188.28 23.2
 2 9 8 135.39 25.2
 -1 -9 -8 263.07 28.1
 -1 -9 -8 242.18 17
 1 9 8 216.78 25.4
 0 -9 -8 45.1 11.2
 0 -9 -8 69.99 17
 0 -9 -8 81.09 12.9
 1 -9 -8 226.38 20.5
 1 -9 -8 220.48 23.2
 1 -9 -8 241.98 25
 2 -9 -8 137.39 16.9
 2 -9 -8 134.39 21.8
 2 -9 -8 171.68 21
 3 -9 -8 91.79 15.6
 3 -9 -8 65.79 16.4
 3 -9 -8 71.59 21.3
 4 -9 -8 51.89 13.4
 4 -9 -8 22.2 12.1
 5 -9 -8 143.39 33.6
 -4 -9 -9 42.3 21.6
 -3 -9 -9 327.27 37.9
 -2 -9 -9 71.09 20.7
 -1 -9 -9 601.34 43.3
 -1 -9 -9 561.54 24.4
 1 9 9 668.23 44.8
 0 -9 -9 27.8 11.3
 0 -9 -9 34.4 8.6
 0 -9 -9 33.9 12.2
 1 -9 -9 36.1 13.1
 1 -9 -9 16.3 6.3
 1 -9 -9 31.7 12.4
 2 -9 -9 98.29 18.5
 2 -9 -9 114.49 20.6
 2 -9 -9 116.19 19.3
 3 -9 -9 5.5 9
 3 -9 -9 31.7 12.6
 3 -9 -9 15.1 11.1
 4 -9 -9 -7.8 10.3
 4 -9 -9 38.9 13.5
 4 -9 -9 14 11.8
 -4 -9 -10 13.6 19.4
 -3 -9 -10 -5.7 13.6
 -2 -9 -10 104.39 24.5
 -1 -9 -10 1.5 7.4
 1 9 10 21.7 12.2
 0 -9 -10 73.09 17.3
 0 -9 -10 60.19 10.4
 0 -9 -10 98.89 20.3
 1 -9 -10 212.38 24.8
 1 -9 -10 176.28 28
 1 -9 -10 246.48 21.1
 2 -9 -10 15.3 8.3
 2 -9 -10 32.2 9.9
 2 -9 -10 1.4 8.8
 3 -9 -10 -3.7 9.3
 3 -9 -10 1.4 11.2
 3 -9 -10 -2.8 10.3
 4 -9 -10 36.8 13.8
 4 -9 -10 25.6 14.2
 4 -9 -10 43.5 15.6
 -3 -9 -11 56.59 20.9
 -2 -9 -11 25.8 13.4
 -1 -9 -11 19.7 13.6
 -1 -9 -11 61.69 16.6
 1 9 11 23.6 17.3
 0 -9 -11 266.17 18.9
 0 -9 -11 260.57 30.4
 0 -9 -11 317.47 30.3
 1 -9 -11 33.4 22.4
 1 -9 -11 37.6 10.9
 1 -9 -11 32.8 12.9
 2 -9 -11 42.6 10.7
 2 -9 -11 26.7 12.1
 2 -9 -11 12.7 12
 3 -9 -11 27.2 15
 3 -9 -11 -3.6 11.2
 3 -9 -11 1 12
 3 -9 -11 32 14
 -1 -9 -12 118.79 29.2
 -1 -9 -12 62.89 18.8
 0 -9 -12 150.98 14.1
 0 -9 -12 193.08 15.4
 0 -9 -12 191.68 25.6
 0 -9 -12 141.39 27.3
 1 -9 -12 23.8 13.4
 1 -9 -12 21.9 9.8
 1 -9 -12 35.8 15.9
 2 -9 -12 28 13.1
 2 -9 -12 12 12.9
 2 -9 -12 14 9.6
 -1 -9 -13 35.9 16.5
 -1 -9 -13 3.7 15.5
 0 -9 -13 41.5 14.8
 0 -9 -13 20.8 17.1
 1 -9 -13 8.9 14.4
 1 -9 -13 5.5 14.2
 1 -9 -13 20.6 12.6
 1 -9 -13 7.7 10.7
 0 -10 13 44.9 18.6
 2 10 -12 61.79 19.3
 -1 -10 12 0.3 10.3
 1 10 -12 -27.1 10.8
 0 -10 12 64.59 11.4
 0 -10 12 57.59 11.8
 0 -10 12 43.6 19.2
 0 10 -12 35.2 18.6
 1 -10 12 61.19 14.7
 1 -10 12 85.99 24.1
 1 -10 12 21.6 13.4
 -1 10 -12 53.39 20.2
 2 -10 12 -7.4 11.4
 2 -10 12 -18.4 17.5
 -2 10 -12 4.2 15.1
 3 10 -11 105.29 30.2
 2 10 -11 15 14.5
 -1 -10 11 36.1 6.1
 -1 -10 11 54.49 7.4
 -1 -10 11 41.3 19.2
 1 10 -11 74.29 19.7
 0 -10 11 52.89 11.6
 0 -10 11 66.69 20.3
 0 -10 11 64.49 11.5
 1 -10 11 33.8 12.4
 -1 10 -11 23.5 13.8
 2 -10 11 17.9 14.4
 2 -10 11 35.4 16.7
 -2 10 -11 12.3 16.5
 3 -10 11 41 17.2
 -3 10 -11 18.6 18.6
 -3 -10 10 69.19 8.3
 3 10 -10 85.09 20.7
 -2 -10 10 61.89 18.9
 -2 -10 10 89.49 9.6
 2 10 -10 85.19 23.1
 -1 -10 10 27.4 14.1
 -1 -10 10 -4.1 5.8
 -1 -10 10 13.2 7
 1 10 -10 12.8 10.3
 0 -10 10 18.3 8.6
 0 -10 10 4.9 10.8
 0 -10 10 21.8 9.8
 0 10 -10 -2.5 11
 1 -10 10 63.19 18.3
 1 -10 10 36.6 12.7
 -1 10 -10 50.29 13.5
 2 -10 10 50.19 17.5
 2 -10 10 54.69 17.1
 -2 10 -10 53.09 16.6
 3 -10 10 32.9 28.1
 -3 10 -10 53.49 17.4
 -4 -10 9 84.59 14.8
 4 10 -9 81.19 26.2
 -3 -10 9 39.7 9.4
 3 10 -9 27.1 14.4
 -2 -10 9 18.4 16.7
 -2 -10 9 13.2 7.6
 2 10 -9 23.7 13.9
 -1 -10 9 50.89 19.7
 -1 -10 9 34.9 9
 1 10 -9 41.5 16.8
 0 -10 9 121.09 16.5
 0 -10 9 133.09 24.4
 0 -10 9 117.49 15.7
 0 10 -9 124.99 23.7
 0 10 -9 95.39 21.5
 1 -10 9 77.19 16.5
 1 -10 9 64.89 16
 -1 10 -9 36.8 13.2
 -1 10 -9 49.7 14.4
 2 -10 9 30.4 14.2
 2 -10 9 29.9 11.8
 -2 10 -9 45.1 14.6
 -2 10 -9 44.8 14.6
 3 -10 9 4.3 12.2
 -3 10 -9 -15.7 9.2
 4 -10 9 45.1 18.2
 -4 10 -9 59.69 20.6
 -4 -10 8 268.87 24.4
 4 10 -8 162.18 29.9
 -3 -10 8 36 11.2
 3 10 -8 27.1 9.4
 -2 -10 8 103.89 14.1
 -2 -10 8 122.39 26.4
 2 10 -8 103.19 22.8
 -1 -10 8 32.6 9.9
 -1 -10 8 27.1 11.4
 1 10 -8 43.2 14.8
 0 -10 8 10.5 8.1
 0 -10 8 12.7 8.1
 0 -10 8 4 7.6
 0 10 -8 14.4 10.7
 0 10 -8 8.4 8.4
 1 -10 8 429.56 31.4
 1 -10 8 514.25 41
 -1 10 -8 496.55 37.6
 -1 10 -8 431.46 33.6
 2 -10 8 18.4 8
 2 -10 8 11.9 11.2
 -2 10 -8 40 13.3
 -2 10 -8 28.5 11.7
 3 -10 8 58.49 18.5
 -3 10 -8 15.8 12.6
 4 -10 8 138.79 24.2
 -4 10 -8 121.19 23.2
 -5 -10 7 35.9 14.7
 5 10 -7 32.7 19.4
 5 10 -7 21.6 16.1
 -4 -10 7 41.9 13.4
 4 10 -7 30.8 16.5
 4 10 -7 34.5 12.8
 -3 -10 7 315.27 26.6
 -3 -10 7 346.77 40.3
 3 10 -7 381.46 36.3
 -2 -10 7 182.68 19.5
 2 10 -7 197.88 25.2
 -1 -10 7 5.3 5.8
 -1 -10 7 15.9 8.5
 -1 -10 7 11.5 10
 1 10 -7 7.7 8.4
 1 10 -7 12.3 9.5
 0 -10 7 431.46 29.6
 0 -10 7 488.65 36.2
 0 -10 7 408.86 37.2
 0 10 -7 454.55 34.3
 0 10 -7 441.76 34.7
 1 -10 7 5.7 6.4
 1 -10 7 7.3 7.5
 -1 10 -7 7.5 8.1
 -1 10 -7 11.4 9.1
 2 -10 7 0 6.9
 2 -10 7 -0.7 7.5
 -2 10 -7 -15.5 7.6
 -2 10 -7 7.5 7.8
 3 -10 7 5.4 7.9
 -3 10 -7 -2.4 10.2
 4 -10 7 149.99 26.6
 -4 10 -7 112.79 21
 -4 10 -7 114.39 20.6
 5 -10 7 8.5 13.3
 -5 10 -7 17.5 17.1
 -5 10 -7 31.2 15.5
 -5 -10 6 -5.6 11
 -4 -10 6 154.18 24.4
 4 10 -6 106.79 23.9
 4 10 -6 107.09 25.2
 -3 -10 6 240.58 24.5
 -3 -10 6 182.68 33.7
 3 10 -6 199.18 26.8
 3 10 -6 198.28 21.9
 -2 -10 6 192.88 20.5
 -2 -10 6 126.99 26.1
 -2 -10 6 182.48 24.3
 2 10 -6 162.28 27
 -1 -10 6 255.97 26.1
 -1 -10 6 194.98 19.3
 -1 -10 6 206.58 26.2
 1 10 -6 282.57 26.7
 1 10 -6 222.18 25.3
 0 -10 6 41.1 12.8
 0 -10 6 49.5 14.1
 0 -10 6 36.9 9.9
 0 10 -6 38.7 11
 1 -10 6 470.85 36.6
 -1 10 -6 532.25 34.7
 -1 10 -6 482.05 51.39
 2 -10 6 1253.67 62.09
 -2 10 -6 1259.27 58.29
 -2 10 -6 1359.86 56.09
 3 -10 6 84.99 18.8
 -3 10 -6 98.69 18.5
 -3 10 -6 119.79 20
 4 -10 6 26.6 10.7
 -4 10 -6 37.6 11.9
 -4 10 -6 13.7 10.8
 5 -10 6 13 12.1
 -5 10 -6 -21.8 11.5
 -5 10 -6 -23.5 12.4
 -5 -10 5 112.69 24.6
 5 10 -5 119.39 24.8
 -4 -10 5 57.69 15.2
 4 10 -5 24.2 12.5
 4 10 -5 79.09 17.1
 -3 -10 5 210.28 23.3
 -3 -10 5 231.78 31.2
 3 10 -5 239.28 55.69
 3 10 -5 156.78 19.7
 -2 -10 5 164.08 28.7
 -2 -10 5 147.19 25.2
 -2 -10 5 153.38 18.9
 2 10 -5 144.79 25.5
 2 10 -5 147.39 23.6
 -1 -10 5 55.79 15.6
 -1 -10 5 61.29 13.2
 -1 -10 5 33.1 11.3
 1 10 -5 40.5 15.4
 1 10 -5 44.8 12.1
 0 -10 5 328.07 25.9
 0 -10 5 266.37 26.5
 0 -10 5 311.87 24.5
 0 10 -5 303.57 24.6
 0 10 -5 305.47 27.4
 1 -10 5 555.84 39
 -1 10 -5 593.54 37.4
 -1 10 -5 593.74 33.1
 2 -10 5 72.69 18.5
 2 -10 5 75.09 17
 -2 10 -5 82.79 18.3
 3 -10 5 41 13
 -3 10 -5 80.19 19
 -3 10 -5 83.09 14.6
 4 -10 5 22.7 10.9
 -4 10 -5 34.9 9.4
 -4 10 -5 51.59 13
 5 -10 5 149.49 27.6
 -5 10 -5 166.88 21.3
 -5 10 -5 151.28 20
 -5 -10 4 2.6 11.7
 5 10 -4 29.9 15
 -4 -10 4 215.98 27.7
 4 10 -4 240.28 27.7
 4 10 -4 208.28 27.3
 -3 -10 4 219.98 24.8
 -3 -10 4 251.07 29.7
 3 10 -4 253.07 26.9
 3 10 -4 234.88 25.9
 -2 -10 4 246.18 23.4
 -2 -10 4 278.27 26
 -2 -10 4 272.17 30.3
 2 10 -4 298.97 29.3
 2 10 -4 347.77 27.3
 2 10 -4 306.77 27.1
 -1 -10 4 253.77 23.3
 -1 -10 4 272.97 24.3
 -1 -10 4 280.57 28.4
 1 10 -4 283.37 23.9
 1 10 -4 308.57 28.7
 0 -10 4 191.78 20.7
 0 -10 4 230.78 19.6
 0 -10 4 213.08 23.8
 0 10 -4 203.88 19.1
 0 10 -4 198.78 21.7
 1 -10 4 41.9 12.4
 -1 10 -4 14 6.7
 -1 10 -4 21.6 7.3
 2 -10 4 144.79 22.9
 -2 10 -4 96.29 20.9
 -2 10 -4 100.19 12
 3 -10 4 301.47 28.5
 3 -10 4 232.18 28.4
 -3 10 -4 306.87 21.7
 -3 10 -4 301.97 29
 4 -10 4 26.3 9.3
 -4 10 -4 13.2 6.5
 5 -10 4 -2 10.7
 -5 10 -4 2.6 8.9
 -5 10 -4 8.9 9.2
 -5 -10 3 103.59 22.5
 5 10 -3 104.79 25.6
 -4 -10 3 51.79 15.3
 4 10 -3 25.5 15.5
 4 10 -3 55.19 15.3
 -3 -10 3 134.79 25.7
 -3 -10 3 112.69 23.2
 -3 -10 3 142.19 19.5
 3 10 -3 152.08 24.5
 3 10 -3 122.69 22.9
 3 10 -3 133.09 22.9
 -2 -10 3 405.06 31.3
 -2 -10 3 421.66 31.4
 -2 -10 3 359.36 34.9
 2 10 -3 384.66 29.7
 2 10 -3 396.76 30.9
 -1 -10 3 -2.4 5.3
 -1 -10 3 19.6 6.3
 -1 -10 3 6.3 6.9
 1 10 -3 11.6 5.6
 1 10 -3 -1.7 4.6
 0 -10 3 237.58 18.9
 0 -10 3 246.28 24.6
 0 -10 3 245.38 22.5
 0 10 -3 188.98 16.9
 0 10 -3 209.58 21.2
 1 -10 3 631.84 40.3
 -1 10 -3 628.44 28.3
 -1 10 -3 676.23 38.9
 2 -10 3 75.39 16.3
 -2 10 -3 87.19 16.1
 -2 10 -3 87.09 10.1
 3 -10 3 366.16 32.7
 3 -10 3 315.27 29.6
 -3 10 -3 310.47 29.5
 -3 10 -3 322.37 17.3
 -3 10 -3 351.26 20.2
 4 -10 3 199.78 26
 -4 10 -3 190.18 15.6
 -4 10 -3 187.58 17.4
 5 -10 3 2.4 10.6
 -5 10 -3 2.6 9.2
 -5 -10 2 23.1 12.1
 5 10 -2 -12.2 8.8
 -4 -10 2 54.49 16.3
 4 10 -2 26.2 16.1
 4 10 -2 37.8 16.1
 -3 -10 2 718.03 45.6
 -3 -10 2 669.63 44.2
 -3 -10 2 733.23 51.89
 3 10 -2 755.42 44.9
 3 10 -2 694.73 48
 3 10 -2 777.02 47.4
 -2 -10 2 191.38 23.8
 -2 -10 2 172.58 19.8
 -2 -10 2 151.38 19
 2 10 -2 173.58 18.9
 2 10 -2 163.88 20.3
 2 10 -2 166.08 21.4
 -1 -10 2 131.19 16.8
 -1 -10 2 210.08 21.6
 -1 -10 2 128.39 22.5
 1 10 -2 154.18 15.7
 1 10 -2 144.69 18.7
 0 -10 2 78.19 16
 0 -10 2 84.99 9.7
 0 -10 2 95.09 17.3
 0 10 -2 77.59 9.5
 0 10 -2 67.09 13.2
 1 -10 2 121.69 16.4
 -1 10 -2 126.49 10.2
 -1 10 -2 84.29 15.4
 2 -10 2 266.27 25.1
 -2 10 -2 271.87 12.6
 -2 10 -2 260.07 24
 3 -10 2 95.79 19.5
 3 -10 2 112.49 22.1
 -3 10 -2 70.49 16.3
 -3 10 -2 125.59 8.6
 -3 10 -2 108.59 8.5
 4 -10 2 133.09 23.4
 -4 10 -2 147.59 13.1
 -4 10 -2 164.38 12.4
 5 -10 2 23.9 14.7
 -6 -10 1 85.89 26.2
 6 10 -1 32.1 15.3
 -5 -10 1 -4.9 10.9
 5 10 -1 -15.2 8.7
 -4 -10 1 44.6 14.5
 4 10 -1 69.09 17.4
 -3 -10 1 149.99 25.4
 -3 -10 1 154.88 25.4
 -3 -10 1 132.39 22.1
 3 10 -1 159.78 25.7
 3 10 -1 181.98 21.1
 3 10 -1 145.09 33.5
 -2 -10 1 724.83 40.2
 -2 -10 1 734.83 46.4
 -2 -10 1 705.83 43.3
 2 10 -1 708.03 43.4
 2 10 -1 769.82 39.8
 2 10 -1 756.02 45.1
 -1 -10 1 181.38 21.2
 -1 -10 1 150.78 18.3
 -1 -10 1 157.28 16.1
 1 10 -1 125.89 17.1
 1 10 -1 137.79 28.1
 0 -10 1 192.18 20.6
 0 -10 1 203.78 21.1
 0 -10 1 196.38 14.7
 0 10 -1 189.18 19.3
 0 10 -1 205.58 14.6
 1 -10 1 648.24 38.5
 1 -10 1 633.44 21.6
 -1 10 -1 592.44 19.6
 -1 10 -1 601.04 35.5
 2 -10 1 147.49 18.2
 -2 10 -1 116.99 19.1
 3 -10 1 18.7 9
 -3 10 -1 16.8 7.4
 4 -10 1 373.26 34.7
 -4 10 -1 384.06 16.1
 5 -10 1 52.19 16.1
 -5 10 -1 37.4 8.9
 6 -10 1 25 17.7
 -6 10 -1 31.6 19.4
 -6 -10 0 19.4 17.8
 6 10 0 10.3 15.1
 -5 -10 0 54.39 19.4
 5 10 0 62.69 17.5
 -4 -10 0 133.69 36.9
 4 10 0 108.89 21.2
 4 10 0 102.79 23.7
 -3 -10 0 403.66 32.1
 -3 -10 0 344.37 32.9
 -3 -10 0 355.66 33.7
 3 10 0 342.57 28.8
 3 10 0 360.36 32.5
 3 10 0 401.66 34.6
 -2 -10 0 80.59 17.8
 -2 -10 0 117.09 18.8
 -2 -10 0 95.09 18.7
 2 10 0 100.89 13.7
 2 10 0 102.69 18.4
 2 10 0 78.99 17.1
 -1 -10 0 187.58 16.3
 -1 -10 0 160.88 19.3
 -1 -10 0 209.48 22.2
 1 10 0 221.78 20.9
 1 10 0 180.98 16.4
 1 10 0 168.08 19.3
 0 -10 0 640.64 27
 0 -10 0 635.64 37.9
 0 -10 0 615.14 38.5
 0 10 0 655.03 25.7
 0 10 0 690.23 36.8
 1 -10 0 182.98 8.1
 1 -10 0 174.68 19.6
 -1 10 0 175.68 19.2
 2 -10 0 106.69 18.3
 -2 10 0 79.59 15.3
 3 -10 0 356.66 31.3
 4 -10 0 76.79 19.1
 5 -10 0 53.99 16
 -5 10 0 50.29 9.3
 6 -10 0 -7.8 9.4
 -6 10 0 44.4 18.3
 -6 -10 -1 24 19.6
 -5 -10 -1 15.5 14
 5 10 1 11.5 13.1
 -4 -10 -1 437.96 39.6
 4 10 1 335.97 33.2
 4 10 1 422.56 34.8
 -3 -10 -1 11 8.7
 -3 -10 -1 23.2 10.6
 -3 -10 -1 21.9 11.3
 3 10 1 31.1 11.6
 3 10 1 16.2 12
 3 10 1 20.8 8.8
 -2 -10 -1 155.08 20.2
 -2 -10 -1 136.39 16.3
 -2 -10 -1 113.49 20.1
 2 10 1 110.79 14.6
 2 10 1 121.79 22.4
 2 10 1 141.29 17
 -1 -10 -1 630.54 38.1
 -1 -10 -1 636.54 40.5
 -1 -10 -1 591.24 31.1
 1 10 1 643.44 30.6
 1 10 1 598.64 34.5
 1 10 1 649.74 39.9
 0 -10 -1 267.67 24.5
 0 -10 -1 205.58 20.8
 0 -10 -1 207.98 14.1
 0 10 1 214.38 20.1
 1 -10 -1 118.19 16.2
 1 -10 -1 136.89 5.3
 1 -10 -1 144.59 17
 -1 10 1 140.59 16.4
 2 -10 -1 713.53 42.5
 -2 10 1 715.53 42
 3 -10 -1 147.79 24.1
 4 -10 -1 17.5 10.9
 5 -10 -1 0.3 9.9
 -5 10 1 0.7 5.9
 6 -10 -1 82.99 22.9
 -5 -10 -2 61.99 18.5
 -4 -10 -2 125.99 25.6
 4 10 2 186.98 25.3
 4 10 2 114.09 22
 -3 -10 -2 117.89 20.1
 -3 -10 -2 131.69 23.6
 -3 -10 -2 124.19 24.1
 3 10 2 150.38 18.4
 3 10 2 98.49 19.1
 3 10 2 124.09 25
 -2 -10 -2 248.18 21.9
 -2 -10 -2 222.78 25.2
 -2 -10 -2 278.07 24.9
 2 10 2 237.78 21.8
 2 10 2 256.17 22.1
 2 10 2 278.57 28.4
 -1 -10 -2 125.79 13.4
 -1 -10 -2 111.29 18.6
 -1 -10 -2 140.09 19.2
 1 10 2 101.29 18.3
 1 10 2 136.19 15.5
 0 -10 -2 74.09 8.4
 0 -10 -2 61.79 14.2
 0 -10 -2 78.89 14.6
 0 10 2 77.09 13.8
 1 -10 -2 168.38 7.9
 1 -10 -2 119.59 20.2
 1 -10 -2 160.98 18
 -1 10 2 154.98 17.6
 2 -10 -2 187.78 20.2
 -2 10 2 198.68 21.7
 3 -10 -2 715.43 44.8
 4 -10 -2 48 13.7
 5 -10 -2 18.9 11.4
 6 -10 -2 24 16.3
 -5 -10 -3 12.1 10.9
 -4 -10 -3 229.78 30
 4 10 3 218.18 32.4
 -3 -10 -3 303.87 29
 -3 -10 -3 313.07 32.2
 -3 -10 -3 335.87 29.3
 3 10 3 357.46 29
 3 10 3 327.67 36.4
 -2 -10 -3 52.89 15.4
 -2 -10 -3 79.09 15
 -2 -10 -3 63.19 14.5
 2 10 3 59.49 21.4
 2 10 3 71.39 13.1
 -1 -10 -3 570.54 30.2
 -1 -10 -3 652.23 36.6
 -1 -10 -3 594.34 41
 1 10 3 632.34 33.5
 1 10 3 702.43 42.3
 0 -10 -3 228.88 23.5
 0 -10 -3 183.98 14
 0 -10 -3 255.27 21.6
 0 10 3 213.18 19.1
 1 -10 -3 16.7 4.2
 1 -10 -3 8.6 5.7
 1 -10 -3 18.2 3.8
 1 -10 -3 24.7 9.3
 2 -10 -3 350.86 28.3
 3 -10 -3 137.99 18.7
 4 -10 -3 32.3 11.1
 5 -10 -3 71.39 21.3
 -5 10 3 104.09 12.4
 -5 -10 -4 13.3 14.5
 5 10 4 -9 14.2
 -4 -10 -4 11.9 9.6
 4 10 4 13.7 11.6
 -3 -10 -4 270.97 26.3
 -3 -10 -4 237.98 24.5
 -3 -10 -4 301.37 32.8
 3 10 4 300.17 24.4
 -2 -10 -4 142.69 18
 -2 -10 -4 95.59 20
 -2 -10 -4 156.78 17.1
 2 10 4 161.68 16.4
 2 10 4 160.18 26.5
 -1 -10 -4 36.3 11
 -1 -10 -4 17.3 7.6
 -1 -10 -4 15.8 7.6
 1 10 4 29.6 9.5
 1 10 4 25.9 7.9
 0 -10 -4 204.38 18.2
 0 -10 -4 231.58 20.4
 0 -10 -4 202.98 23
 0 10 4 221.08 19.1
 1 -10 -4 271.47 22.8
 1 -10 -4 290.97 17
 1 -10 -4 267.97 14.6
 1 -10 -4 219.88 24.3
 -1 10 4 284.97 23.5
 2 -10 -4 304.07 26.2
 2 -10 -4 286.77 12.7
 3 -10 -4 190.88 23.3
 3 -10 -4 215.88 8.7
 4 -10 -4 225.38 28
 5 -10 -4 0.2 9.2
 -5 -10 -5 112.29 29.2
 5 10 5 130.29 22.5
 -4 -10 -5 11.2 9.7
 4 10 5 25.4 13.2
 -3 -10 -5 71.39 18.3
 3 10 5 70.99 14.2
 -2 -10 -5 59.09 15.9
 -2 -10 -5 56.19 13.3
 2 10 5 52.19 10.7
 2 10 5 85.29 18.8
 -1 -10 -5 581.84 41.7
 -1 -10 -5 577.74 32.2
 1 10 5 585.24 40.2
 1 10 5 588.64 29.9
 0 -10 -5 279.77 19.9
 0 -10 -5 297.97 22.7
 0 -10 -5 330.57 29.4
 0 10 5 338.97 23.7
 1 -10 -5 47 10.4
 1 -10 -5 37.3 8.6
 1 -10 -5 11.8 8.8
 2 -10 -5 196.38 23.1
 2 -10 -5 162.38 12.6
 2 -10 -5 167.28 19.3
 3 -10 -5 174.78 12
 3 -10 -5 177.78 21.9
 4 -10 -5 6.1 9
 4 -10 -5 22.6 5.8
 5 -10 -5 128.89 13
 5 -10 -5 126.49 26.3
 -5 -10 -6 11.5 20.8
 5 10 6 18.9 13.8
 -4 -10 -6 18.6 14.4
 4 10 6 27.1 11.2
 -3 -10 -6 72.89 19.8
 3 10 6 100.39 13.7
 -2 -10 -6 1281.77 69.29
 -2 -10 -6 1332.87 58.49
 -2 -10 -6 1258.87 51.59
 2 10 6 1320.97 68.69
 2 10 6 1240.08 44.7
 -1 -10 -6 473.95 38.5
 -1 -10 -6 472.75 28.9
 -1 -10 -6 480.75 30.5
 1 10 6 511.85 27.5
 1 10 6 478.05 39.8
 0 -10 -6 33.9 10.7
 0 -10 -6 35.1 8.9
 0 10 6 35.8 10.3
 1 -10 -6 258.07 22.1
 1 -10 -6 234.58 19.1
 1 -10 -6 212.88 24
 2 -10 -6 161.98 14.6
 2 -10 -6 164.38 21.8
 2 -10 -6 190.38 21.4
 3 -10 -6 283.17 35.4
 3 -10 -6 229.98 16.8
 4 -10 -6 151.98 25.8
 4 -10 -6 132.19 14.3
 5 -10 -6 26.8 15.4
 5 10 7 8.1 13.4
 -4 -10 -7 106.79 23.6
 4 10 7 106.89 15.5
 -3 -10 -7 -11.7 6
 3 10 7 6.1 5.6
 -2 -10 -7 6.7 9.2
 -2 -10 -7 4.5 6.5
 -2 -10 -7 5.9 10.5
 2 10 7 -7.5 4.4
 -1 -10 -7 7.1 7.7
 -1 -10 -7 4.4 8
 -1 -10 -7 14.3 6.4
 1 10 7 17.1 9.1
 0 -10 -7 439.76 36
 0 -10 -7 502.35 29.7
 1 -10 -7 2.2 5.5
 1 -10 -7 1.9 6.4
 1 -10 -7 5.5 4.1
 2 -10 -7 167.38 28.9
 2 -10 -7 200.78 21.8
 2 -10 -7 140.09 24.3
 3 -10 -7 355.86 34
 3 -10 -7 430.66 35.1
 4 -10 -7 55.19 11.6
 4 -10 -7 46.5 15.2
 5 -10 -7 28.7 19.3
 5 -10 -7 45 10.9
 -4 -10 -8 108.29 25.3
 4 10 8 95.29 12
 -3 -10 -8 29.5 14.4
 3 10 8 38.4 6.9
 -2 -10 -8 33.9 20.9
 2 10 8 28.3 6.4
 -1 -10 -8 429.26 37.9
 -1 -10 -8 510.05 27.7
 1 10 8 492.95 39.4
 0 -10 -8 19.6 9.9
 0 -10 -8 8.9 6.2
 0 -10 -8 14 6.1
 1 -10 -8 10.3 7.7
 1 -10 -8 23.7 11.6
 1 -10 -8 41.9 12.1
 2 -10 -8 146.59 18.2
 2 -10 -8 133.29 22.3
 2 -10 -8 134.29 17.4
 3 -10 -8 23.9 10.5
 3 -10 -8 28.3 13.9
 3 -10 -8 23.7 12
 4 -10 -8 246.58 30.5
 4 -10 -8 227.18 22.1
 4 -10 -8 237.68 29.2
 -4 -10 -9 28 17.4
 -3 -10 -9 -3.3 9
 -2 -10 -9 26.4 13.2
 -1 -10 -9 69.29 10.8
 -1 -10 -9 93.49 20.4
 1 10 9 85.49 19.8
 0 -10 -9 124.69 24.1
 0 -10 -9 155.28 21.4
 0 -10 -9 130.49 17.9
 1 -10 -9 57.59 14.2
 1 -10 -9 40.4 11
 1 -10 -9 24.9 10.8
 2 -10 -9 13.5 8.4
 2 -10 -9 11.9 9.2
 2 -10 -9 20.2 11.4
 3 -10 -9 16.4 9.6
 3 -10 -9 31.7 11.6
 3 -10 -9 15.1 12
 4 -10 -9 65.19 20.7
 4 -10 -9 95.49 22.3
 4 -10 -9 120.49 20.2
 -3 -10 -10 20.9 15.6
 -2 -10 -10 27.4 15.8
 -1 -10 -10 37.7 7
 -1 -10 -10 49.7 16.7
 0 -10 -10 -9.8 8.6
 0 -10 -10 18.5 8.8
 0 -10 -10 3.3 10
 1 -10 -10 15.7 9.9
 1 -10 -10 31.5 8.6
 2 -10 -10 69.99 15.5
 2 -10 -10 94.69 17.5
 2 -10 -10 91.99 19.6
 3 -10 -10 59.49 15.7
 3 -10 -10 83.99 18.6
 3 -10 -10 65.19 18.4
 -3 -10 -11 4.6 15.9
 -2 -10 -11 63.59 18.6
 -1 -10 -11 43.7 15.5
 -1 -10 -11 69.99 16.2
 0 -10 -11 56.09 10.6
 0 -10 -11 33.5 14.7
 0 -10 -11 54.39 16.9
 1 -10 -11 48.4 13.6
 1 -10 -11 45.1 20.9
 2 -10 -11 44.7 13.4
 2 -10 -11 6 10
 2 -10 -11 10.9 12.7
 3 -10 -11 112.09 21.3
 3 -10 -11 108.79 21.1
 -2 -10 -12 4.5 19
 -1 -10 -12 83.99 20.6
 0 -10 -12 55.19 17.8
 0 -10 -12 54.29 10.1
 0 -10 -12 21.2 12.7
 1 -10 -12 6.4 10.1
 1 -10 -12 5.9 9
 1 -10 -12 44.1 15
 2 -10 -12 75.79 17.5
 2 -10 -12 56.39 16.8
 2 -10 -12 82.79 19.6
 -1 -11 12 42.4 16.8
 1 11 -12 18.6 18
 0 -11 12 25.9 12.2
 0 -11 12 84.19 23.4
 0 11 -12 -4.5 16
 1 -11 12 68.59 24.7
 -1 11 -12 85.49 27.6
 -2 -11 11 13.9 15.2
 2 11 -11 0 16.3
 -1 -11 11 5 6.9
 -1 -11 11 31.1 17.1
 -1 -11 11 5.8 7.1
 1 11 -11 27 14.2
 0 -11 11 86.29 15.8
 0 -11 11 90.49 15.2
 0 -11 11 100.39 23.2
 0 11 -11 67.49 18.8
 1 -11 11 -14.6 10
 1 -11 11 9.6 9.8
 1 -11 11 11.2 11.1
 -1 11 -11 -19.1 12.5
 2 -11 11 12.9 15.4
 -2 11 -11 35.3 17.7
 -3 -11 10 10.2 7.5
 3 11 -10 10.9 17
 -2 -11 10 16.3 6.9
 2 11 -10 40.6 15.6
 -1 -11 10 143.89 30.9
 -1 -11 10 164.58 17.6
 -1 -11 10 115.89 16.1
 1 11 -10 171.48 28.6
 0 -11 10 10.5 9.4
 0 -11 10 2.2 11.9
 0 -11 10 -3.3 7.3
 0 11 -10 -15.8 8.7
 1 -11 10 64.39 17.3
 1 -11 10 73.09 18.3
 -1 11 -10 76.89 19.5
 2 -11 10 131.29 35.4
 2 -11 10 210.68 33.9
 -2 11 -10 148.89 27.2
 3 -11 10 20.9 15
 -3 11 -10 29.1 15.1
 4 11 -9 122.79 25.8
 -3 -11 9 72.19 18.3
 3 11 -9 64.69 17.9
 -2 -11 9 109.29 26.1
 2 11 -9 54.99 17
 -1 -11 9 15.3 8.4
 1 11 -9 8.7 10.4
 0 -11 9 72.79 14.8
 0 -11 9 142.59 28.6
 0 -11 9 85.89 16.1
 0 11 -9 116.09 27.9
 1 -11 9 6.7 10
 1 -11 9 21.5 9.1
 -1 11 -9 32.1 13.3
 2 -11 9 -5.4 15
 -2 11 -9 14.5 11.1
 3 -11 9 10.2 13.8
 -3 11 -9 40.2 17.5
 4 -11 9 22.1 17
 -4 11 -9 36.1 19
 -4 -11 8 20.9 12.2
 4 11 -8 17.3 11.6
 -3 -11 8 24.2 12.4
 -3 -11 8 0.8 11.2
 3 11 -8 20.4 12.5
 -2 -11 8 -7.7 7.1
 -2 -11 8 -1.7 9.3
 2 11 -8 9.9 9.2
 -1 -11 8 142.09 29.6
 -1 -11 8 152.38 17.7
 1 11 -8 121.29 23.8
 0 -11 8 81.89 15.4
 0 -11 8 95.59 18.7
 0 -11 8 77.39 21.2
 0 11 -8 96.79 19.9
 1 -11 8 9.2 8.6
 1 -11 8 23 9.8
 -1 11 -8 18.7 12.1
 2 -11 8 136.29 24.6
 2 -11 8 196.38 29
 -2 11 -8 194.88 23.2
 3 -11 8 99.19 23.7
 4 -11 8 55.39 19.3
 -4 11 -8 25.8 14.7
 -4 -11 7 19 11.5
 4 11 -7 -16 10.8
 -3 -11 7 21 14.9
 -3 -11 7 50.19 13.3
 3 11 -7 42.2 15.1
 -2 -11 7 59.99 14
 -2 -11 7 18.4 15.1
 2 11 -7 38.1 15.5
 -1 -11 7 38.7 14.7
 -1 -11 7 80.09 19
 -1 -11 7 64.89 14.2
 1 11 -7 75.89 17.9
 0 -11 7 37 13.7
 0 -11 7 50.89 12.7
 0 11 -7 59.59 17.5
 0 11 -7 28.4 11.2
 1 -11 7 58.89 15.4
 -1 11 -7 61.19 14.7
 -1 11 -7 85.59 18.5
 2 -11 7 9.8 8.3
 2 -11 7 20.5 10.9
 -2 11 -7 1.9 16.9
 -2 11 -7 9.9 7.8
 3 -11 7 201.98 32.6
 -3 11 -7 289.67 26.7
 4 -11 7 90.09 24.2
 -4 11 -7 108.59 20.5
 -5 -11 6 34.1 15.4
 5 11 -6 -1.7 12.1
 -4 -11 6 153.68 25.3
 4 11 -6 101.89 19.7
 4 11 -6 167.38 30
 -3 -11 6 87.59 24.3
 -3 -11 6 79.19 19.2
 3 11 -6 122.09 23.8
 -2 -11 6 55.09 17.6
 -2 -11 6 70.29 15.1
 2 11 -6 76.99 16.2
 -1 -11 6 79.29 17.1
 -1 -11 6 38.4 14.2
 -1 -11 6 27.4 10.3
 1 11 -6 51.39 15.4
 1 11 -6 41.1 11.4
 0 -11 6 81.39 19.3
 0 -11 6 50.99 14.9
 0 -11 6 57.29 12.9
 0 11 -6 53.59 13.8
 0 11 -6 53.59 13.9
 1 -11 6 44.8 13
 -1 11 -6 14.2 10.1
 -1 11 -6 67.19 16.9
 2 -11 6 178.08 23.3
 2 -11 6 195.88 28
 -2 11 -6 152.38 20.9
 -2 11 -6 193.28 19.8
 -3 11 -6 10.7 9
 -4 11 -6 -4.1 9.3
 -4 11 -6 -9.7 9.1
 5 -11 6 108.99 25.1
 -5 11 -6 59.19 17.8
 -5 11 -6 49.99 19.3
 -5 -11 5 5.1 14.5
 5 11 -5 41.7 27.3
 -4 -11 5 197.68 27.3
 4 11 -5 205.08 28
 4 11 -5 208.78 27.4
 -3 -11 5 247.28 33.5
 -3 -11 5 270.37 26.4
 3 11 -5 184.08 24.3
 3 11 -5 232.18 29
 -2 -11 5 108.29 22.9
 -2 -11 5 142.09 18.7
 -2 -11 5 106.09 22.1
 2 11 -5 123.69 21.6
 -1 -11 5 67.89 16.5
 -1 -11 5 59.39 16.6
 -1 -11 5 57.89 14.1
 1 11 -5 61.49 15.2
 1 11 -5 43.8 13
 0 -11 5 113.39 14.4
 0 -11 5 130.69 17.9
 0 -11 5 89.19 19.1
 0 11 -5 126.79 16.9
 0 11 -5 102.99 18.7
 1 -11 5 615.24 42.7
 -1 11 -5 551.64 32.7
 -1 11 -5 577.94 37.8
 2 -11 5 74.19 18.1
 -2 11 -5 79.69 17.1
 -2 11 -5 109.79 21.6
 3 -11 5 23.2 10.2
 -3 11 -5 23 9.8
 4 -11 5 220.48 29.4
 -4 11 -5 275.17 21.3
 -4 11 -5 284.87 24.9
 5 -11 5 19 13.9
 -5 11 -5 47.4 12.4
 -5 11 -5 20.3 13
 -5 -11 4 26.9 17.8
 5 11 -4 22.3 14.1
 -4 -11 4 39.6 15.3
 4 11 -4 75.79 19.2
 4 11 -4 42.5 15.2
 -3 -11 4 105.09 23.7
 -3 -11 4 115.29 20.6
 3 11 -4 120.99 26.2
 3 11 -4 138.79 23.1
 -2 -11 4 606.94 41.1
 -2 -11 4 619.24 40.1
 -2 -11 4 631.04 48.4
 2 11 -4 550.64 42.4
 2 11 -4 560.34 38.6
 -1 -11 4 350.76 27.4
 -1 -11 4 350.66 33.9
 -1 -11 4 338.57 28.2
 1 11 -4 347.87 31.1
 1 11 -4 369.56 27.9
 0 -11 4 258.77 28.1
 0 -11 4 281.87 26
 0 -11 4 266.47 21.5
 0 11 -4 339.97 24.2
 0 11 -4 317.67 39.2
 1 -11 4 331.67 30.9
 -1 11 -4 364.26 33.9
 -1 11 -4 361.86 24
 2 -11 4 547.85 40.6
 -2 11 -4 402.36 32.7
 -2 11 -4 529.85 26.9
 3 -11 4 155.58 25.6
 -3 11 -4 197.88 16.5
 4 -11 4 28.4 12.8
 -4 11 -4 29.3 12.7
 -4 11 -4 15.5 9.4
 5 -11 4 9.2 11.9
 -5 11 -4 42.8 12.5
 -5 11 -4 46.8 14
 -5 -11 3 185.78 30.4
 5 11 -3 245.98 33.6
 -4 -11 3 174.18 30.1
 4 11 -3 209.58 24.8
 -3 -11 3 645.64 50.59
 -3 -11 3 623.34 43.4
 3 11 -3 622.84 45.2
 3 11 -3 648.64 44.1
 -2 -11 3 970.6 51.69
 -2 -11 3 958.2 58.69
 -2 -11 3 961.5 50.39
 2 11 -3 964.8 48.8
 2 11 -3 970.9 55.99
 2 11 -3 930.01 50.09
 -1 -11 3 216.98 21.5
 -1 -11 3 286.37 30.4
 -1 -11 3 265.87 25.5
 1 11 -3 264.37 22.2
 1 11 -3 245.48 32
 0 -11 3 42.4 11.7
 0 -11 3 48.2 10.8
 0 -11 3 39.8 12.1
 0 11 -3 47.2 13
 0 11 -3 37 9.3
 1 -11 3 464.45 35.9
 -1 11 -3 504.05 34.6
 -1 11 -3 529.15 25.4
 2 -11 3 530.05 38.6
 -2 11 -3 468.25 35.1
 -2 11 -3 506.75 22.5
 3 -11 3 211.28 24.1
 -3 11 -3 182.58 12.1
 -3 11 -3 186.48 13
 4 -11 3 202.18 26
 -4 11 -3 161.78 12.9
 -4 11 -3 195.18 15.4
 5 -11 3 49.5 16.2
 -5 11 -3 29.5 10
 -5 -11 2 51.59 17.7
 5 11 -2 23.2 15
 -4 -11 2 411.86 48.3
 4 11 -2 394.36 35.4
 -3 -11 2 896.51 52.09
 -3 -11 2 834.92 50.59
 -3 -11 2 789.82 54.49
 3 11 -2 856.61 52.79
 3 11 -2 820.32 54.99
 3 11 -2 815.92 47.8
 -2 -11 2 15.7 11.2
 -2 -11 2 48.4 12.9
 -2 -11 2 54.79 15.5
 2 11 -2 35.5 10.6
 2 11 -2 50.49 14.4
 2 11 -2 70.89 13.6
 -1 -11 2 115.69 21.7
 -1 -11 2 112.69 13.5
 -1 -11 2 116.09 20.5
 1 11 -2 117.69 20.6
 1 11 -2 85.49 14.9
 0 -11 2 226.58 17.8
 0 -11 2 271.87 25.6
 0 -11 2 266.17 25.4
 0 11 -2 240.28 23.1
 0 11 -2 239.48 17.9
 1 -11 2 555.74 24.5
 1 -11 2 572.64 38.9
 -1 11 -2 627.04 39.1
 -1 11 -2 568.44 23
 2 -11 2 167.08 22.1
 -2 11 -2 134.59 18.7
 -2 11 -2 153.68 8.2
 3 -11 2 687.93 45.4
 -3 11 -2 674.03 15.7
 4 -11 2 133.39 25
 -4 11 -2 122.89 8.7
 -4 11 -2 131.69 8.9
 5 -11 2 23.3 12.6
 -5 11 -2 32.5 8.1
 -5 11 -2 5.3 7.2
 -5 -11 1 149.19 28.1
 5 11 -1 150.38 28.6
 -4 -11 1 178.38 30.7
 4 11 -1 159.88 27.3
 -3 -11 1 108.19 20.2
 -3 -11 1 148.29 25.2
 -3 -11 1 121.29 24.5
 3 11 -1 125.79 22.3
 3 11 -1 95.79 20.8
 3 11 -1 149.39 19.3
 -2 -11 1 222.78 24.6
 -2 -11 1 211.38 25
 -2 -11 1 187.98 21
 2 11 -1 196.38 23.4
 2 11 -1 191.98 22.3
 2 11 -1 199.08 19.6
 -1 -11 1 69.69 16.6
 -1 -11 1 30.9 11.2
 -1 -11 1 52.99 11.7
 1 11 -1 53.29 13.4
 1 11 -1 45 9.8
 0 -11 1 43.3 11.9
 0 -11 1 19.9 8.2
 0 -11 1 36.8 7.3
 0 11 -1 18.5 6.1
 0 11 -1 13.4 7.3
 1 -11 1 133.39 18.1
 1 -11 1 117.79 8.7
 -1 11 -1 103.29 17.1
 -1 11 -1 107.79 7.5
 2 -11 1 233.68 24.6
 -2 11 -1 182.08 22.2
 3 -11 1 68.09 16.6
 4 -11 1 114.09 23.2
 -5 11 -1 60.59 7.9
 -5 11 -1 86.79 8.3
 -5 -11 0 3.3 9.7
 5 11 0 14.2 9.7
 -4 -11 0 34.1 13.4
 4 11 0 26.8 14.2
 -3 -11 0 203.08 25.1
 -3 -11 0 184.38 24.1
 -3 -11 0 168.18 20.8
 3 11 0 154.68 19.5
 3 11 0 161.08 27.9
 3 11 0 156.58 20.6
 -2 -11 0 239.68 23.9
 -2 -11 0 249.38 26.8
 -2 -11 0 269.07 27.5
 2 11 0 295.07 24.5
 2 11 0 238.08 25.1
 2 11 0 233.98 27.3
 -1 -11 0 322.47 29.5
 -1 -11 0 380.46 31.7
 -1 -11 0 368.76 24
 1 11 0 329.47 22.8
 1 11 0 374.46 28.4
 0 -11 0 -0.3 3.3
 0 -11 0 -1.2 3.3
 0 -11 0 -0.7 3.2
 0 11 0 -0.3 2.8
 0 11 0 -6.2 3.9
 1 -11 0 392.56 32
 1 -11 0 358.46 12.8
 1 -11 0 337.27 29.1
 -1 11 0 374.86 28.7
 2 -11 0 269.57 24.9
 -2 11 0 255.17 25.7
 3 -11 0 191.18 23.1
 4 -11 0 56.19 16.4
 5 -11 0 24.8 12.5
 -5 -11 -1 62.09 20.7
 5 11 1 93.89 21.4
 -4 -11 -1 86.29 21.7
 4 11 1 63.39 22.9
 4 11 1 90.89 20.8
 -3 -11 -1 26 12.2
 -3 -11 -1 55.29 15.7
 -3 -11 -1 75.29 18.2
 3 11 1 84.09 30.9
 3 11 1 53.99 14.4
 3 11 1 60.89 16.7
 -2 -11 -1 196.58 22.9
 -2 -11 -1 208.28 22.1
 -2 -11 -1 231.28 26.9
 2 11 1 221.08 20.7
 2 11 1 188.68 25.5
 2 11 1 215.78 22.7
 -1 -11 -1 136.99 17.9
 -1 -11 -1 131.09 22.5
 -1 -11 -1 119.59 14.2
 1 11 1 115.89 15.7
 1 11 1 118.39 21.1
 1 11 1 106.09 12.5
 0 -11 -1 18.3 7.9
 0 -11 -1 26 6.1
 0 -11 -1 14.8 7.6
 0 11 1 13.5 8.1
 1 -11 -1 50.09 3.4
 1 -11 -1 31.8 11.6
 1 -11 -1 41 12.6
 -1 11 1 50.29 11.7
 2 -11 -1 220.28 22.3
 -2 11 1 190.28 22.2
 3 -11 -1 126.19 22.4
 4 -11 -1 188.98 25.7
 5 -11 -1 152.98 28.2
 -5 -11 -2 60.69 17
 -4 -11 -2 104.49 24.8
 4 11 2 140.49 24.2
 -3 -11 -2 736.23 46.8
 -3 -11 -2 739.43 47.3
 -3 -11 -2 797.72 54.59
 3 11 2 718.13 43.8
 3 11 2 778.32 47.1
 -2 -11 -2 162.08 27.4
 -2 -11 -2 175.78 20
 -2 -11 -2 169.68 20.6
 2 11 2 204.58 22
 2 11 2 188.38 25.1
 -1 -11 -2 546.35 39.3
 -1 -11 -2 578.94 31.3
 -1 -11 -2 563.04 36.8
 1 11 2 585.44 40.3
 1 11 2 548.65 33.3
 0 -11 -2 209.98 14.8
 0 -11 -2 226.28 24.2
 0 -11 -2 219.38 22.5
 0 11 2 203.18 20.1
 1 -11 -2 129.39 16.8
 1 -11 -2 108.89 6.5
 1 -11 -2 100.39 18.9
 -1 11 2 115.79 18.3
 2 -11 -2 49.7 12.4
 -2 11 2 48.4 11.6
 3 -11 -2 795.52 48.7
 4 -11 -2 333.77 33.8
 5 -11 -2 35.1 15.1
 -5 -11 -3 34.3 18.1
 -4 -11 -3 253.77 32.5
 4 11 3 155.08 26.1
 -3 -11 -3 155.08 20.5
 -3 -11 -3 192.68 22.7
 3 11 3 207.18 22.6
 -2 -11 -3 552.94 37.5
 -2 -11 -3 521.85 41.1
 -2 -11 -3 510.55 34.1
 2 11 3 529.45 40.8
 2 11 3 475.75 31
 -1 -11 -3 474.45 38.6
 -1 -11 -3 473.55 28.2
 -1 -11 -3 520.75 34.7
 1 11 3 497.55 39.5
 1 11 3 493.85 31
 0 -11 -3 40 7.8
 0 -11 -3 51.19 12.1
 0 11 3 51.59 11.2
 1 -11 -3 257.97 13.3
 1 -11 -3 250.47 23.2
 1 -11 -3 247.88 12.1
 1 -11 -3 293.67 28
 -1 11 3 233.78 23.1
 2 -11 -3 907.41 49.5
 -2 11 3 964.6 52.49
 3 -11 -3 582.54 42.2
 4 -11 -3 169.18 22.9
 5 -11 -3 158.08 28.2
 -5 -11 -4 64.79 18.9
 -4 -11 -4 12.6 12.1
 4 11 4 38.2 18.9
 -3 -11 -4 211.68 23.7
 -3 -11 -4 221.98 28.5
 3 11 4 179.78 21.8
 -2 -11 -4 502.35 34
 -2 -11 -4 424.56 39.1
 -2 -11 -4 472.95 33.9
 2 11 4 465.25 39.5
 2 11 4 455.75 29.6
 -1 -11 -4 360.56 24.6
 -1 -11 -4 387.46 29.1
 -1 -11 -4 342.07 33.1
 1 11 4 359.66 25.3
 1 11 4 336.17 30.2
 0 -11 -4 290.97 19
 0 -11 -4 342.97 26.4
 0 -11 -4 294.47 29
 0 11 4 303.17 24.8
 1 -11 -4 344.57 27.4
 1 -11 -4 337.17 18.7
 1 -11 -4 359.26 32
 1 -11 -4 362.36 17.2
 -1 11 4 320.67 26.9
 2 -11 -4 587.84 39
 2 -11 -4 545.35 40.8
 2 -11 -4 545.85 13.1
 2 -11 -4 539.75 13.4
 4 -11 -4 63.39 17.4
 5 -11 -4 34.3 16.4
 5 11 5 48.3 18.7
 -4 -11 -5 280.17 34
 4 11 5 277.27 27.5
 -3 -11 -5 24 10
 -3 -11 -5 1.1 9
 3 11 5 31.3 9.1
 -2 -11 -5 64.09 14.1
 -2 -11 -5 69.89 15.7
 -2 -11 -5 61.29 15.4
 2 11 5 92.89 29.3
 2 11 5 88.39 14.2
 -1 -11 -5 573.94 43.7
 -1 -11 -5 532.45 34
 -1 -11 -5 609.54 34.1
 1 11 5 523.85 40
 1 11 5 581.14 31.4
 0 -11 -5 108.69 12.7
 0 -11 -5 148.09 19.7
 0 -11 -5 127.29 16.3
 0 11 5 127.99 15.6
 1 -11 -5 46.7 11.6
 1 -11 -5 44.7 8.7
 1 -11 -5 48 13.6
 1 -11 -5 54.69 7.3
 -1 11 5 53.19 13.6
 2 -11 -5 140.89 10.6
 2 -11 -5 134.69 22.2
 2 -11 -5 117.79 22.6
 3 -11 -5 273.77 11.6
 3 -11 -5 300.67 29.2
 4 -11 -5 226.68 28.9
 5 -11 -5 31.5 17.3
 -5 -11 -6 50.09 22.6
 -4 -11 -6 -7.1 9.7
 4 11 6 -11.5 8.5
 -3 -11 -6 6.3 8.9
 3 11 6 3.2 7.3
 -2 -11 -6 113.49 19.8
 -2 -11 -6 140.29 26.1
 -2 -11 -6 148.99 17.8
 2 11 6 144.39 14.8
 -1 -11 -6 75.79 19.1
 -1 -11 -6 58.89 12.1
 -1 -11 -6 42.5 11
 1 11 6 45.9 10.3
 1 11 6 51.59 12.7
 0 -11 -6 49.99 10.4
 0 -11 -6 76.79 14.1
 0 -11 -6 81.09 19.5
 0 11 6 49.8 12
 1 -11 -6 50.99 12
 1 -11 -6 40.7 13.2
 1 -11 -6 48.6 9.7
 2 -11 -6 73.49 10
 2 -11 -6 88.59 17
 2 -11 -6 62.79 16.7
 3 -11 -6 92.59 20.3
 3 -11 -6 104.59 10.5
 3 -11 -6 73.79 17.3
 4 -11 -6 116.49 10.2
 4 -11 -6 145.19 26.5
 5 -11 -6 -5.8 5
 5 -11 -6 -11.8 17.4
 -4 -11 -7 94.29 24.1
 4 11 7 89.99 16.7
 -3 -11 -7 246.58 31.9
 3 11 7 208.58 18.1
 -2 -11 -7 5.2 6.7
 -2 -11 -7 16.6 11.5
 2 11 7 2.3 6.1
 -1 -11 -7 88.39 19.8
 -1 -11 -7 57.09 13.2
 1 11 7 94.29 13.1
 1 11 7 86.79 19
 0 -11 -7 59.99 15.9
 1 -11 -7 71.49 16.9
 1 -11 -7 55.09 12.7
 1 -11 -7 71.19 14.1
 2 -11 -7 63.29 12.4
 2 -11 -7 70.59 14.8
 2 -11 -7 75.19 17.5
 3 -11 -7 39.1 13.5
 3 -11 -7 34 14.1
 3 -11 -7 40.5 9.3
 4 -11 -7 5.3 7
 4 -11 -7 -9.7 7.9
 -4 -11 -8 25.3 14.5
 -3 -11 -8 95.49 24
 3 11 8 96.49 12.2
 -2 -11 -8 184.88 16.8
 -2 -11 -8 180.48 30.7
 2 11 8 166.48 15
 -1 -11 -8 8.8 6.7
 -1 -11 -8 -10 6.8
 -1 -11 -8 16.3 10.9
 0 -11 -8 98.49 13.7
 0 -11 -8 90.29 20.5
 1 -11 -8 86.59 16.7
 1 -11 -8 134.49 24.1
 1 -11 -8 109.39 19.1
 2 -11 -8 1.7 7.2
 2 -11 -8 -1.8 8.6
 2 -11 -8 8.9 7.7
 3 -11 -8 -2.3 13.1
 3 -11 -8 17.8 9.3
 3 -11 -8 8.2 8.7
 4 -11 -8 16.8 17.6
 4 -11 -8 40.4 11
 4 -11 -8 52.59 16.8
 -3 -11 -9 62.49 19.9
 -2 -11 -9 24.9 13.1
 -1 -11 -9 11.7 7.1
 -1 -11 -9 -2.8 13.5
 0 -11 -9 80.59 14.5
 0 -11 -9 61.29 17.7
 0 -11 -9 147.29 28.4
 1 -11 -9 16.7 10.1
 1 -11 -9 19.2 8.3
 1 -11 -9 2.8 8.7
 2 -11 -9 63.29 15
 2 -11 -9 77.59 15.7
 2 -11 -9 75.49 17.9
 3 -11 -9 23.9 17.6
 3 -11 -9 29.4 12.1
 3 -11 -9 17 10.5
 4 -11 -9 129.59 17.7
 4 -11 -9 166.88 29.9
 4 -11 -9 93.39 22.5
 -3 -11 -10 6.6 15.2
 -2 -11 -10 146.09 28.8
 -1 -11 -10 58.49 10.1
 -1 -11 -10 81.89 19.8
 0 -11 -10 -1.8 6.7
 0 -11 -10 8 10.1
 1 -11 -10 189.08 20.8
 1 -11 -10 165.08 28.1
 1 -11 -10 146.09 24.6
 2 -11 -10 32.9 11.2
 2 -11 -10 1.4 8.8
 2 -11 -10 -6.1 7.1
 3 -11 -10 14.6 11.1
 3 -11 -10 23.9 14.7
 3 -11 -10 10.4 9.8
 -2 -11 -11 30.6 15.9
 -1 -11 -11 10.5 9.6
 -1 -11 -11 0.7 9.3
 0 -11 -11 84.79 21.3
 0 -11 -11 62.39 23.8
 1 -11 -11 11.9 8.9
 1 -11 -11 -4.1 10.1
 1 -11 -11 18.4 12.2
 2 -11 -11 -5.5 12.8
 2 -11 -11 15.7 15.2
 2 -11 -11 2.6 11.3
 -1 -11 -12 24.3 15.3
 -1 -11 -12 23.9 16.2
 0 -11 -12 32.5 16.8
 0 -11 -12 31 9
 0 -11 -12 40.9 18.6
 1 -11 -12 29.3 11.2
 1 -11 -12 5 19.7
 1 -11 -12 1.9 13
 0 -12 12 3.3 18.1
 -2 -12 11 -5.5 7.4
 -2 -12 11 4.4 14.6
 -2 -12 11 0.3 6
 2 12 -11 -43.2 15.9
 -1 -12 11 99.09 26.8
 -1 -12 11 95.79 14.9
 1 12 -11 91.49 23.8
 0 -12 11 -0.1 11
 0 -12 11 40.4 12.8
 0 -12 11 9.8 17.7
 0 12 -11 -1.3 13.1
 1 -12 11 -11.5 11
 1 -12 11 -4.1 15
 1 -12 11 12 13.2
 -1 12 -11 2.3 13.7
 2 -12 11 34.7 17
 -2 12 -11 66.29 18.8
 -3 -12 10 18.2 17.8
 3 12 -10 2.1 14.9
 -2 -12 10 79.69 26
 -2 -12 10 91.79 24.4
 2 12 -10 162.88 31.8
 -1 -12 10 45 13.5
 -1 -12 10 39.5 16
 1 12 -10 42.9 18.3
 0 -12 10 -8.6 9
 0 -12 10 9.6 11.6
 0 -12 10 -3.6 9.4
 0 12 -10 3 10.5
 1 -12 10 64.79 15.7
 1 -12 10 83.89 21.7
 1 -12 10 74.19 19.7
 -1 12 -10 78.19 21.1
 2 -12 10 31.1 17.7
 -2 12 -10 -14.9 12.3
 3 -12 10 5.9 14.2
 -3 12 -10 30.1 18.4
 -3 -12 9 90.59 16.6
 3 12 -9 104.89 23.3
 -2 -12 9 -3.9 12.3
 -2 -12 9 1.8 8.2
 2 12 -9 -15 12.8
 -1 -12 9 91.59 17.2
 -1 -12 9 104.99 24.4
 1 12 -9 81.39 21.6
 0 -12 9 64.69 14.7
 0 -12 9 52.09 17.4
 0 12 -9 90.99 20.2
 1 -12 9 28.8 12.2
 1 -12 9 46.2 15.3
 -1 12 -9 38.7 16.8
 2 -12 9 52.99 18
 -2 12 -9 68.19 19.5
 3 -12 9 3.8 15
 -3 12 -9 -7.2 20.4
 -4 -12 8 42.3 13.9
 4 12 -8 74.79 20.6
 -3 -12 8 -10.9 9.1
 -3 -12 8 6.7 10.4
 3 12 -8 20.9 11.6
 -2 -12 8 68.39 15.2
 -2 -12 8 58.89 17
 2 12 -8 57.49 17.7
 -1 -12 8 36.8 16.3
 -1 -12 8 27.1 10.9
 1 12 -8 36.6 13.6
 0 -12 8 51.99 17.6
 0 -12 8 48.8 14.5
 0 -12 8 92.29 23.3
 0 12 -8 77.49 18.6
 1 -12 8 104.19 21
 1 -12 8 98.49 21.9
 -1 12 -8 77.39 18.2
 2 -12 8 30.5 13.3
 -2 12 -8 44.7 14.3
 3 -12 8 17.6 16
 -3 12 -8 56.09 16.1
 4 -12 8 13.7 17.4
 -4 12 -8 49.3 16
 -4 -12 7 18.3 14.3
 4 12 -7 21.2 16.7
 -3 -12 7 74.89 18.5
 -3 -12 7 48.6 19.9
 3 12 -7 50.79 16.4
 -2 -12 7 32.2 14.6
 -2 -12 7 29.2 11.5
 2 12 -7 9.7 9
 -1 -12 7 20.2 9.9
 -1 -12 7 8.5 13
 -1 -12 7 23.6 11.5
 0 -12 7 174.68 47.4
 0 -12 7 161.48 21.7
 0 -12 7 193.08 22.3
 0 12 -7 205.78 23
 1 -12 7 19.4 10.2
 -1 12 -7 49.9 13.4
 2 -12 7 39.7 14.2
 -2 12 -7 37.6 13.2
 3 -12 7 149.09 25.9
 -3 12 -7 91.79 19.4
 4 -12 7 111.19 24.2
 -4 12 -7 85.99 18
 -4 12 -7 85.59 18.2
 -4 -12 6 73.49 19.8
 4 12 -6 40.5 15.9
 4 12 -6 73.89 20
 -3 -12 6 31 15.2
 -3 -12 6 7.9 11.3
 3 12 -6 18.8 11.4
 -2 -12 6 9.3 12.8
 -2 -12 6 -8.4 7.7
 2 12 -6 -1.3 8
 -1 -12 6 345.87 32.1
 -1 -12 6 352.56 29.6
 -1 -12 6 269.27 62.89
 1 12 -6 379.66 32
 0 -12 6 22.1 9.8
 0 -12 6 16.4 7.3
 0 12 -6 22.6 9.5
 1 -12 6 326.77 33.1
 -1 12 -6 315.77 26.5
 2 -12 6 26.5 15.2
 2 -12 6 35.3 17.1
 -2 12 -6 15.8 9.6
 3 -12 6 76.69 19.9
 -3 12 -6 42.5 12.7
 4 -12 6 12.1 13.3
 -4 12 -6 -19.4 9.8
 -4 12 -6 14.5 10.3
 -5 -12 5 -6.6 12
 5 12 -5 11.1 13.8
 -4 -12 5 55.69 16.2
 4 12 -5 53.59 16.1
 -3 -12 5 31.4 12.6
 -3 -12 5 30.9 16.6
 3 12 -5 28.8 15.2
 3 12 -5 19.6 13.9
 -2 -12 5 58.79 16
 -2 -12 5 67.49 16.9
 -2 -12 5 30.4 13
 2 12 -5 45.8 15
 -1 -12 5 12.4 9.5
 -1 -12 5 12 7.7
 -1 -12 5 1.5 9.3
 1 12 -5 8.9 8.4
 0 -12 5 229.88 24.5
 0 -12 5 237.78 27.5
 0 -12 5 241.48 23.3
 0 12 -5 180.38 21.1
 0 12 -5 258.67 23.4
 1 -12 5 470.05 39
 -1 12 -5 404.46 33.5
 -1 12 -5 476.25 30.4
 2 -12 5 21.6 11.1
 3 -12 5 506.25 42.3
 -3 12 -5 590.94 45.6
 4 -12 5 7 8.3
 -4 12 -5 -14 6.3
 -4 12 -5 -6.3 9
 5 -12 5 49.2 19
 -5 12 -5 29.7 13.4
 -5 12 -5 46.7 14.8
 -5 -12 4 30 15.4
 5 12 -4 17.1 19.2
 -4 -12 4 127.79 40.2
 4 12 -4 161.08 29.3
 -3 -12 4 10.8 8.9
 -3 -12 4 -0.3 7.3
 3 12 -4 -4.8 7
 3 12 -4 -8 10
 -2 -12 4 21.1 11.7
 -2 -12 4 -8.6 6.6
 -2 -12 4 21.1 11.7
 2 12 -4 12.3 6.5
 -1 -12 4 452.85 34.3
 -1 -12 4 412.46 39.5
 -1 -12 4 440.66 32
 1 12 -4 429.16 31.7
 1 12 -4 476.65 38.2
 0 -12 4 194.98 19.5
 0 -12 4 193.88 24.3
 0 -12 4 162.68 21
 0 12 -4 178.68 21.1
 0 12 -4 219.58 20.4
 1 -12 4 150.68 25.2
 -1 12 -4 122.89 13.4
 -1 12 -4 129.39 22.1
 2 -12 4 64.69 18.5
 -2 12 -4 155.68 37.1
 -2 12 -4 75.19 12.3
 3 -12 4 2.2 7.8
 -3 12 -4 9.7 6.6
 -3 12 -4 -8.9 4.9
 4 -12 4 45.1 18.2
 -4 12 -4 40.2 8.9
 -4 12 -4 53.39 10.2
 5 -12 4 -3.7 11.4
 -5 12 -4 19.8 9.6
 -5 -12 3 100.39 25
 5 12 -3 135.29 27.9
 -4 -12 3 2.1 14.4
 4 12 -3 12.8 8.5
 -3 -12 3 94.69 20.6
 -3 -12 3 104.99 25
 3 12 -3 126.59 24.3
 -2 -12 3 868.51 50.69
 -2 -12 3 833.82 48.1
 -2 -12 3 860.01 57.99
 2 12 -3 901.91 48.4
 2 12 -3 797.02 54.89
 -1 -12 3 197.08 25.3
 -1 -12 3 166.38 21.2
 -1 -12 3 202.78 20.7
 1 12 -3 151.58 18.2
 1 12 -3 185.78 22.5
 0 -12 3 753.22 48.3
 0 -12 3 712.43 36.1
 0 -12 3 785.82 46.3
 0 12 -3 758.42 45.1
 0 12 -3 827.92 44
 1 -12 3 117.19 22.6
 -1 12 -3 84.39 10.7
 -1 12 -3 91.09 18.5
 2 -12 3 268.97 29.1
 -2 12 -3 340.57 17.3
 -2 12 -3 352.26 32.1
 3 -12 3 -5.7 6.8
 -3 12 -3 11.1 3.8
 -3 12 -3 -1 2.8
 4 -12 3 34.7 11.4
 -4 12 -3 14 5.1
 -4 12 -3 8.5 4.5
 5 -12 3 87.49 23.1
 -5 12 -3 117.99 12.2
 -5 12 -3 109.59 12.4
 -5 -12 2 6 14.3
 5 12 -2 1.2 8.6
 -4 -12 2 -15.1 9.9
 4 12 -2 -11.8 8.4
 -3 -12 2 57.19 16.4
 3 12 -2 83.69 19.8
 3 12 -2 88.19 17.4
 -2 -12 2 235.98 28.4
 -2 -12 2 228.18 24.6
 -2 -12 2 226.88 26.6
 2 12 -2 203.78 36.5
 2 12 -2 287.27 29.4
 2 12 -2 225.08 22.4
 -1 -12 2 114.49 21.2
 -1 -12 2 72.19 18.1
 -1 -12 2 109.59 17.4
 1 12 -2 104.99 16.8
 1 12 -2 79.89 17.5
 0 -12 2 195.88 24
 0 -12 2 203.08 17.4
 0 -12 2 226.58 23.8
 0 12 -2 188.08 23.9
 0 12 -2 205.98 16.6
 1 -12 2 105.69 10.5
 1 -12 2 74.89 17
 -1 12 -2 87.39 9.2
 -1 12 -2 83.49 16.7
 2 -12 2 376.86 33.2
 -2 12 -2 334.07 9.9
 -2 12 -2 365.06 30.9
 3 -12 2 332.77 32.4
 4 -12 2 21.2 12.6
 5 -12 2 48.2 18.6
 -5 -12 1 6.9 13.4
 5 12 -1 17 10.9
 -4 -12 1 430.06 40
 4 12 -1 402.36 36.6
 -3 -12 1 109.29 22.2
 -3 -12 1 147.89 39
 -3 -12 1 96.69 21.2
 3 12 -1 136.89 23
 3 12 -1 90.39 26.1
 -2 -12 1 184.98 24.8
 -2 -12 1 218.18 23
 -2 -12 1 189.48 25.7
 2 12 -1 243.18 22.5
 2 12 -1 252.97 28.2
 2 12 -1 277.57 29.6
 -1 -12 1 49.2 11.6
 -1 -12 1 59.29 16.4
 -1 -12 1 46.3 12.3
 1 12 -1 62.29 21.3
 1 12 -1 67.79 13
 0 -12 1 129.39 22.8
 0 -12 1 97.59 19.2
 0 -12 1 82.39 10.8
 0 12 -1 89.19 17
 0 12 -1 96.59 10.3
 1 -12 1 95.79 19
 1 -12 1 86.69 8
 1 -12 1 81.49 17.8
 -1 12 -1 127.49 17.5
 -1 12 -1 100.79 7.6
 2 -12 1 407.76 34.7
 -2 12 -1 490.15 36.2
 3 -12 1 164.88 22.7
 4 -12 1 -1.7 9.7
 5 -12 1 47.3 18
 -5 -12 0 16.7 19.9
 5 12 0 25 12.5
 -4 -12 0 107.39 25.1
 4 12 0 190.88 30.1
 -3 -12 0 68.49 18
 -3 -12 0 79.69 18.9
 -3 -12 0 67.99 17
 3 12 0 62.89 15.2
 3 12 0 53.19 16.3
 -2 -12 0 -5.9 5.8
 -2 -12 0 -4.7 6
 -2 -12 0 10.2 7.6
 2 12 0 -8.7 6.9
 2 12 0 -7.4 4.6
 2 12 0 -5.5 8.1
 -1 -12 0 111.69 13.7
 -1 -12 0 146.79 20.1
 -1 -12 0 95.59 19
 1 12 0 105.09 18.6
 1 12 0 95.99 15.2
 0 -12 0 359.26 21.3
 0 -12 0 332.97 29.4
 0 -12 0 354.06 31.7
 0 12 0 365.86 29.7
 0 12 0 369.26 19.9
 1 -12 0 114.09 7
 1 -12 0 123.19 21.7
 1 -12 0 99.99 19.8
 -1 12 0 99.59 23.5
 2 -12 0 10.1 6.8
 -2 12 0 -1 7
 3 -12 0 44.1 15.1
 4 -12 0 147.79 26.8
 5 -12 0 8.1 9.7
 -5 -12 -1 19.2 15
 5 12 1 35.5 13.5
 -4 -12 -1 -6.4 6.5
 4 12 1 2.5 6.6
 -3 -12 -1 199.48 32.3
 -3 -12 -1 164.78 27.3
 3 12 1 147.79 19.6
 3 12 1 231.48 26.8
 -2 -12 -1 463.15 38.9
 -2 -12 -1 478.85 38.3
 -2 -12 -1 437.36 32
 2 12 1 403.26 32.2
 2 12 1 473.75 31
 2 12 1 453.45 39.2
 -1 -12 -1 105.29 13.5
 -1 -12 -1 114.29 21.2
 -1 -12 -1 89.89 18.6
 1 12 1 128.49 15.7
 1 12 1 116.79 13.2
 0 -12 -1 80.09 16.8
 0 -12 -1 100.49 10.7
 0 -12 -1 105.39 21.6
 0 12 1 92.49 17.6
 1 -12 -1 47.7 13.8
 1 -12 -1 43.1 3.4
 1 -12 -1 58.99 14.3
 -1 12 1 61.89 16.2
 2 -12 -1 215.28 23.9
 -2 12 1 220.18 23.9
 3 -12 -1 129.79 24.5
 4 -12 -1 398.06 38.4
 5 -12 -1 6.3 11.7
 -5 -12 -2 18 12
 -4 -12 -2 15.1 9.9
 -3 -12 -2 356.56 36.6
 -3 -12 -2 402.96 65.79
 -3 -12 -2 347.27 33
 3 12 2 317.97 30.8
 -2 -12 -2 374.86 32
 -2 -12 -2 388.56 37.1
 -2 -12 -2 383.76 30.2
 2 12 2 362.16 35.7
 2 12 2 409.16 31.2
 -1 -12 -2 76.39 17.7
 -1 -12 -2 85.49 18.2
 -1 -12 -2 88.49 14.7
 1 12 2 93.99 16.6
 1 12 2 96.49 19.1
 0 -12 -2 187.98 14.8
 0 -12 -2 199.08 24.1
 0 -12 -2 219.28 23.1
 0 12 2 228.78 22.2
 1 -12 -2 84.89 19.4
 1 -12 -2 89.09 5.9
 1 -12 -2 79.79 16.2
 -1 12 2 114.39 19.5
 2 -12 -2 298.57 27.7
 -2 12 2 211.38 24.2
 3 -12 -2 56.19 15.7
 4 -12 -2 0 9.2
 5 -12 -2 19.1 11.7
 -5 -12 -3 79.39 24.9
 -4 -12 -3 11.4 8.6
 4 12 3 18.7 13.7
 -3 -12 -3 1 9.1
 -3 -12 -3 2.1 7.7
 3 12 3 3.7 8.9
 -2 -12 -3 343.97 28.2
 -2 -12 -3 368.46 35.7
 -2 -12 -3 319.17 29
 2 12 3 325.77 27.4
 2 12 3 343.57 60.79
 -1 -12 -3 121.99 14.5
 -1 -12 -3 93.49 19.9
 -1 -12 -3 71.09 16.1
 1 12 3 67.19 18
 1 12 3 115.79 18.8
 0 -12 -3 718.73 30.7
 0 -12 -3 711.63 46.9
 0 -12 -3 736.73 43.5
 0 12 3 672.73 38.5
 1 -12 -3 191.28 10.5
 1 -12 -3 172.98 10.9
 1 -12 -3 178.48 24.1
 1 -12 -3 206.28 23
 -1 12 3 209.98 22.2
 2 -12 -3 901.41 50.39
 2 -12 -3 904.91 55.39
 -2 12 3 918.31 51.29
 3 -12 -3 114.39 22.3
 4 -12 -3 18.1 11.5
 5 -12 -3 118.59 27.1
 -5 -12 -4 2.3 18.9
 -4 -12 -4 40.9 15.8
 4 12 4 76.19 18.7
 -3 -12 -4 16.6 11.8
 -3 -12 -4 13.1 11.3
 -2 -12 -4 78.09 17.6
 -2 -12 -4 56.49 16.5
 -2 -12 -4 94.59 21.5
 2 12 4 88.19 15.6
 -1 -12 -4 124.59 15.9
 -1 -12 -4 138.19 26.5
 -1 -12 -4 153.98 19
 1 12 4 131.39 16.7
 1 12 4 100.29 20.7
 0 -12 -4 176.58 15.3
 0 -12 -4 195.28 20.5
 0 -12 -4 194.08 25.4
 0 12 4 205.68 21.3
 1 -12 -4 431.86 21
 1 -12 -4 382.56 35
 1 -12 -4 432.26 33.5
 1 -12 -4 421.66 19
 -1 12 4 430.66 31.7
 2 -12 -4 15.1 8.3
 2 -12 -4 36.9 11.2
 3 -12 -4 5.2 7.7
 4 -12 -4 145.99 26.8
 -5 -12 -5 24.1 16.5
 -4 -12 -5 7.1 9.1
 4 12 5 -11.2 17.5
 -3 -12 -5 543.25 38.3
 -3 -12 -5 560.94 47.6
 3 12 5 526.95 35
 -2 -12 -5 4.7 9
 -2 -12 -5 43.2 14.6
 -2 -12 -5 19.7 8.6
 2 12 5 5.2 7.1
 -1 -12 -5 443.06 29.5
 -1 -12 -5 443.96 39.9
 -1 -12 -5 463.25 33.6
 1 12 5 447.16 29.4
 1 12 5 466.35 39.5
 0 -12 -5 213.28 17.6
 0 -12 -5 182.98 20
 0 -12 -5 248.08 28.1
 0 12 5 228.58 21.8
 1 -12 -5 6.3 8.8
 1 -12 -5 12.1 5.1
 1 -12 -5 13.6 9.5
 1 -12 -5 16.2 5.8
 -1 12 5 17.4 9.2
 2 -12 -5 32.6 11.2
 2 -12 -5 49.1 5.6
 2 -12 -5 44.2 5.5
 2 -12 -5 50.59 16.2
 3 -12 -5 31.9 11.4
 4 -12 -5 48.4 16.5
 5 -12 -5 21.4 14.3
 -4 -12 -6 0.1 7.6
 4 12 6 33.7 12.6
 -3 -12 -6 61.39 16.7
 -3 -12 -6 87.09 15.6
 3 12 6 40.6 10.6
 -2 -12 -6 28.4 12.4
 -2 -12 -6 35.3 13.9
 -2 -12 -6 28.8 9.4
 2 12 6 22.3 7.9
 -1 -12 -6 275.77 33
 -1 -12 -6 300.17 26.3
 -1 -12 -6 305.47 25.8
 1 12 6 291.87 24
 0 -12 -6 -10.6 6.2
 0 -12 -6 0.9 4.7
 0 -12 -6 11 7.3
 0 12 6 12.2 7.7
 1 -12 -6 313.17 20.1
 1 -12 -6 384.36 31.1
 1 -12 -6 344.67 23.3
 1 -12 -6 353.56 33.5
 2 -12 -6 6.4 9.2
 2 -12 -6 27.7 10.5
 2 -12 -6 11.6 5.4
 3 -12 -6 28.4 12.9
 3 -12 -6 12.9 4.2
 3 -12 -6 13.4 11.2
 4 -12 -6 29.6 16.4
 -4 -12 -7 34.1 18.3
 4 12 7 87.09 15.4
 -3 -12 -7 119.39 26
 3 12 7 90.69 14.8
 -2 -12 -7 30.8 15.4
 -2 -12 -7 57.09 13.9
 2 12 7 29.3 10
 -1 -12 -7 41.3 12.5
 -1 -12 -7 31.6 11.2
 1 12 7 36.7 10.2
 0 -12 -7 204.88 20.1
 0 -12 -7 165.48 27.5
 0 -12 -7 150.08 17.2
 1 -12 -7 19 7.6
 1 -12 -7 25.4 11.8
 2 -12 -7 26.9 11
 2 -12 -7 47.2 14.6
 2 -12 -7 19 7.4
 3 -12 -7 57.59 17.8
 3 -12 -7 52.39 9.5
 3 -12 -7 35.1 13.8
 4 -12 -7 14.2 13.7
 4 -12 -7 18 12.8
 4 -12 -7 28.1 6.4
 -4 -12 -8 -5.5 16.8
 4 12 8 16.9 10.5
 -3 -12 -8 50.19 17.7
 -2 -12 -8 30.6 16.5
 -2 -12 -8 45.7 11.7
 2 12 8 54.49 11.2
 -1 -12 -8 86.39 15.9
 -1 -12 -8 45.2 16.1
 -1 -12 -8 77.59 16.2
 0 -12 -8 96.09 18.2
 0 -12 -8 37.3 15.4
 0 -12 -8 79.99 16.2
 1 -12 -8 15 9.2
 1 -12 -8 38.5 12.5
 1 -12 -8 36.8 15.7
 2 -12 -8 70.89 13.1
 2 -12 -8 80.29 16.6
 3 -12 -8 -12.5 8.4
 3 -12 -8 3.1 7.7
 4 -12 -8 63.99 18.5
 4 -12 -8 46.1 17.4
 4 -12 -8 41.1 16.4
 -3 -12 -9 46.6 21
 -2 -12 -9 57.99 18.8
 -2 -12 -9 60.09 11
 -1 -12 -9 18.3 13.6
 0 -12 -9 36.1 11
 0 -12 -9 26.8 13.4
 0 -12 -9 35.5 15.8
 1 -12 -9 81.59 17.5
 1 -12 -9 96.09 16.5
 2 -12 -9 -1.9 11.7
 2 -12 -9 2.8 7.6
 3 -12 -9 107.79 17.7
 3 -12 -9 123.19 22.8
 3 -12 -9 164.38 28
 -3 -12 -10 14.6 17.3
 -2 -12 -10 5.4 12.9
 -1 -12 -10 93.29 23
 -1 -12 -10 87.19 13.3
 0 -12 -10 -8.9 9.4
 0 -12 -10 -15.7 8.7
 0 -12 -10 5 11.6
 1 -12 -10 53.89 13.8
 1 -12 -10 75.69 18.1
 1 -12 -10 70.49 18
 2 -12 -10 102.09 21
 2 -12 -10 157.18 20.8
 2 -12 -10 103.69 21
 3 -12 -10 17.5 16.6
 3 -12 -10 45.7 13.9
 3 -12 -10 -15 11.2
 -2 -12 -11 51.59 23
 -1 -12 -11 1 5.6
 -1 -12 -11 -15.4 9.6
 -1 -12 -11 12.9 15.2
 0 -12 -11 27.4 10.9
 0 -12 -11 34.2 15.7
 0 -12 -11 12.2 15.4
 1 -12 -11 85.19 17.7
 1 -12 -11 82.29 22.1
 1 -12 -11 116.69 25.2
 2 -12 -11 15.1 11.8
 2 -12 -11 -4 10
 2 -12 -11 6.4 11.7
 -1 -13 11 -8.1 12.8
 -1 -13 11 10.3 10.8
 -1 -13 11 -10.5 15.3
 1 13 -11 34.6 17.9
 0 -13 11 121.49 22.3
 0 -13 11 150.28 33.8
 0 -13 11 99.49 19.2
 0 13 -11 122.59 24.3
 1 -13 11 4.2 16.3
 1 -13 11 34.6 20.1
 1 -13 11 -2.7 12.2
 -1 13 -11 23.8 17.7
 -2 -13 10 46.7 12.7
 2 13 -10 62.49 19.3
 -1 -13 10 42.6 15.2
 -1 -13 10 75.69 23.6
 1 13 -10 77.39 22.8
 0 -13 10 19.5 15.8
 0 -13 10 30.6 13.8
 0 -13 10 6.3 10.6
 0 13 -10 -15.5 13.5
 1 -13 10 13.1 11.3
 1 -13 10 8.6 16.5
 1 -13 10 21.6 15.4
 -1 13 -10 33 18.3
 2 -13 10 66.59 22.5
 -2 13 -10 86.59 24
 -3 -13 9 21.1 21.9
 -3 -13 9 1.4 11.9
 3 13 -9 24 13.9
 -2 -13 9 76.29 15.8
 -2 -13 9 46.8 19.4
 2 13 -9 75.39 20.8
 -1 -13 9 31.3 18.3
 -1 -13 9 24.6 12
 1 13 -9 15.7 14.8
 0 -13 9 154.78 31.4
 0 -13 9 82.69 17.9
 0 13 -9 131.99 24.4
 1 -13 9 7.5 13.4
 1 -13 9 34.9 14.1
 1 -13 9 12.6 10.3
 -1 13 -9 8.7 13.8
 -2 13 -9 68.59 21.4
 -3 -13 8 10.7 11.6
 -3 -13 8 23.7 15.8
 3 13 -8 40.4 17
 -2 -13 8 167.98 22.6
 -2 -13 8 156.08 33.4
 2 13 -8 153.58 27.7
 -1 -13 8 283.47 36.5
 -1 -13 8 285.77 28
 1 13 -8 370.86 35
 0 -13 8 30.6 15.3
 0 -13 8 7.6 9.3
 0 13 -8 39.8 15.6
 1 -13 8 41.1 14
 1 -13 8 21.2 14.8
 1 -13 8 31.8 12.9
 -1 13 -8 25 11.1
 2 -13 8 115.79 26.6
 -2 13 -8 110.29 19.7
 3 -13 8 12.4 12.2
 -3 13 -8 25 12.4
 -4 -13 7 89.69 20.6
 4 13 -7 30.4 20.9
 -3 -13 7 116.69 30
 -3 -13 7 63.59 18.4
 3 13 -7 110.69 24.8
 -2 -13 7 -15.6 10.5
 -2 -13 7 -12.8 7.5
 2 13 -7 6.9 9.2
 -1 -13 7 38.9 12.4
 -1 -13 7 32.5 15.4
 1 13 -7 55.69 14.8
 0 -13 7 24.3 11.4
 0 -13 7 -4.7 9
 0 -13 7 24.4 13.2
 0 13 -7 2.1 8.5
 1 -13 7 83.69 19.9
 1 -13 7 60.39 14.1
 -1 13 -7 71.59 16.9
 2 -13 7 -12.3 7.8
 -2 13 -7 -8.5 9
 3 -13 7 70.29 20.1
 -3 13 -7 65.99 14.7
 4 -13 7 145.79 26.5
 -4 13 -7 85.29 19.2
 4 13 -6 76.69 22.5
 -3 -13 6 32.1 14.2
 -3 -13 6 33.6 14
 3 13 -6 62.79 16.6
 -2 -13 6 34.7 13.5
 -2 -13 6 12.9 12.1
 2 13 -6 17.1 10.4
 -1 -13 6 74.09 18.8
 -1 -13 6 87.59 22.6
 -1 -13 6 80.79 17.3
 1 13 -6 119.69 22.1
 0 -13 6 630.54 40.9
 0 -13 6 657.33 50.89
 0 -13 6 670.03 43.7
 0 13 -6 673.43 41.4
 1 -13 6 62.39 17.6
 -1 13 -6 50.39 12.3
 2 -13 6 102.69 21.5
 -2 13 -6 74.49 15.1
 3 -13 6 18.6 15.8
 -3 13 -6 26.2 10.7
 4 -13 6 7.2 11.9
 -4 13 -6 5.5 9.8
 -4 13 -6 9.6 9.4
 -4 -13 5 23.8 13.8
 4 13 -5 39.3 14.1
 -3 -13 5 300.17 31.5
 -3 -13 5 211.58 38
 3 13 -5 299.67 32.9
 -2 -13 5 62.79 19.9
 -2 -13 5 58.39 15
 2 13 -5 83.19 18.4
 -1 -13 5 92.59 22.9
 -1 -13 5 65.09 13.9
 -1 -13 5 71.39 16.1
 1 13 -5 87.49 17.4
 0 -13 5 53.29 14.6
 0 -13 5 48.6 16
 0 -13 5 59.39 14
 0 13 -5 67.59 14.1
 1 -13 5 479.85 65.59
 -1 13 -5 539.95 32.1
 2 -13 5 56.49 17.2
 3 -13 5 29.1 13.7
 -3 13 -5 14.9 7.9
 4 -13 5 90.29 21.4
 -4 -13 4 52.69 21
 4 13 -4 94.59 21.8
 -3 -13 4 8.5 11.2
 -3 -13 4 19.8 10.5
 3 13 -4 -0.8 9
 3 13 -4 10.7 13.2
 -2 -13 4 235.38 26.9
 -2 -13 4 252.47 27.3
 -2 -13 4 229.38 32
 2 13 -4 245.18 25.3
 -1 -13 4 168.88 20.8
 -1 -13 4 183.68 22.6
 -1 -13 4 174.88 31.1
 1 13 -4 147.69 18.4
 0 -13 4 337.87 35.6
 0 -13 4 360.36 32.3
 0 -13 4 383.26 28
 0 13 -4 331.67 24.5
 1 -13 4 455.15 39.1
 1 -13 4 407.96 35.7
 -1 13 -4 449.46 27
 2 -13 4 16.4 11.1
 -2 13 -4 21.5 6.8
 3 -13 4 245.58 30.2
 -3 13 -4 227.88 15.9
 4 -13 4 32.7 12.5
 -4 13 -4 30.3 6.7
 -4 13 -4 43.7 7.2
 5 -13 4 66.49 22.6
 -5 -13 3 23.4 18.1
 5 13 -3 26.8 16.8
 -4 -13 3 31.6 17.8
 -4 -13 3 26.1 14.6
 4 13 -3 11.7 9
 -3 -13 3 32.5 14.6
 -3 -13 3 24.7 11.4
 3 13 -3 29.6 11.8
 -2 -13 3 95.29 19.8
 -2 -13 3 144.49 41.9
 -2 -13 3 126.99 21.8
 2 13 -3 103.19 19.9
 -1 -13 3 396.86 33.2
 -1 -13 3 357.16 28.7
 -1 -13 3 388.06 37.2
 1 13 -3 403.16 28.8
 1 13 -3 313.67 39.4
 0 -13 3 132.29 16.3
 0 -13 3 81.69 20.4
 0 -13 3 119.89 23.4
 0 13 -3 86.79 14
 0 13 -3 91.09 19.3
 1 -13 3 493.55 38.8
 1 -13 3 440.86 38.9
 -1 13 -3 459.45 43.3
 -1 13 -3 462.55 24.1
 -2 13 -3 33.9 6
 3 -13 3 8.6 11.3
 4 -13 3 91.79 20.2
 5 -13 3 9 12.6
 -5 -13 2 -0.2 15.6
 -4 -13 2 198.98 36.3
 -4 -13 2 216.88 27.4
 4 13 -2 168.58 28.1
 -3 -13 2 4.8 9.1
 -3 -13 2 28 11.7
 3 13 -2 12 7.7
 -2 -13 2 253.17 29.1
 -2 -13 2 179.98 22.7
 -2 -13 2 198.78 24.5
 2 13 -2 178.58 19.8
 -1 -13 2 143.69 17
 -1 -13 2 151.88 27.2
 -1 -13 2 147.79 24.6
 1 13 -2 167.08 17.7
 1 13 -2 135.49 22.6
 0 -13 2 58.09 16.9
 0 -13 2 67.29 12
 0 -13 2 47.8 13.5
 0 13 -2 52.89 10.3
 0 13 -2 49.3 13.3
 1 -13 2 57.29 16.3
 1 -13 2 38.2 12.6
 -1 13 -2 49.99 8.3
 -1 13 -2 70.79 16.3
 2 -13 2 -4.3 8.6
 3 -13 2 231.68 27.7
 4 -13 2 18.8 11.1
 5 -13 2 25.4 15.1
 -5 -13 1 104.49 27
 5 13 -1 109.79 25.4
 -4 -13 1 52.09 17.8
 -4 -13 1 87.39 20.5
 4 13 -1 61.19 17.7
 -3 -13 1 196.48 38.9
 -3 -13 1 196.68 34.1
 3 13 -1 203.38 34.2
 -2 -13 1 283.97 38.5
 -2 -13 1 266.97 30.3
 -2 -13 1 247.48 29.7
 2 13 -1 274.87 30.6
 2 13 -1 219.68 26.8
 2 13 -1 282.47 25.4
 -1 -13 1 149.99 18.2
 -1 -13 1 174.38 22.3
 -1 -13 1 126.09 24.4
 1 13 -1 169.58 21.2
 1 13 -1 160.08 16.7
 0 -13 1 16.4 9.9
 0 -13 1 -8.6 4.3
 0 13 -1 18.8 6.1
 0 13 -1 -0.7 6.1
 1 -13 1 501.05 20.2
 1 -13 1 583.74 42.5
 1 -13 1 514.55 40.1
 -1 13 -1 472.85 35.6
 -1 13 -1 510.95 18.6
 2 -13 1 777.72 49.9
 3 -13 1 20.6 9.7
 4 -13 1 15.6 10.6
 5 -13 1 50.79 20.6
 -5 -13 0 51.09 19.5
 5 13 0 60.89 18.5
 -4 -13 0 18.8 17.2
 -4 -13 0 53.49 16.2
 4 13 0 51.79 16.3
 -3 -13 0 82.09 21.9
 -3 -13 0 133.59 25
 3 13 0 136.09 24.4
 -2 -13 0 854.21 54.99
 -2 -13 0 856.11 46.6
 -2 -13 0 879.21 55.69
 2 13 0 854.31 45
 2 13 0 776.62 51.39
 2 13 0 890.21 51.59
 -1 -13 0 713.13 48
 -1 -13 0 695.43 37
 -1 -13 0 719.93 47.8
 1 13 0 706.43 43.8
 1 13 0 745.03 36.3
 0 -13 0 -2.5 5
 0 -13 0 11.1 8
 0 -13 0 -4.5 3.5
 0 13 0 -3.6 3.1
 0 13 0 6.8 6.1
 1 -13 0 622.64 45.6
 1 -13 0 663.33 19.9
 1 -13 0 704.93 45.7
 -1 13 0 716.73 43.5
 2 -13 0 875.71 53.79
 3 -13 0 116.29 21.8
 4 -13 0 40.5 15.5
 5 -13 0 20.4 19.6
 -5 -13 -1 74.69 25.2
 5 13 1 86.19 22.4
 -4 -13 -1 -14.3 9.2
 4 13 1 10.5 8.7
 -3 -13 -1 -5.6 7.6
 -3 -13 -1 5.8 9.8
 3 13 1 14.5 15.2
 3 13 1 10.3 8.3
 -2 -13 -1 676.73 40.9
 -2 -13 -1 740.03 48.8
 -2 -13 -1 698.13 50.89
 2 13 1 746.93 41.2
 2 13 1 737.63 46.1
 -1 -13 -1 481.75 39.4
 -1 -13 -1 552.44 42.6
 -1 -13 -1 507.05 31
 1 13 1 531.75 29.6
 1 13 1 494.05 37.2
 0 -13 -1 13.4 8
 0 -13 -1 -2.2 5.3
 0 -13 -1 4.4 4.3
 0 13 1 12.7 8.3
 1 -13 -1 129.79 5.4
 1 -13 -1 133.39 24.5
 1 -13 -1 121.89 22.1
 -1 13 1 121.89 20.3
 2 -13 -1 221.48 27
 3 -13 -1 177.08 23.8
 4 -13 -1 43.4 16.5
 -4 -13 -2 50.59 16.7
 -3 -13 -2 258.27 31.4
 -3 -13 -2 208.58 33.7
 3 13 2 210.98 27
 -2 -13 -2 8.5 7.4
 -2 -13 -2 -1.6 9.2
 -2 -13 -2 -8.3 8.5
 2 13 2 12 7.4
 -1 -13 -2 77.59 13.9
 -1 -13 -2 85.19 19.1
 -1 -13 -2 61.79 15.4
 1 13 2 89.89 17.9
 0 -13 -2 80.39 18.2
 0 -13 -2 54.09 14.2
 0 -13 -2 51.99 9.2
 1 -13 -2 140.69 25.1
 1 -13 -2 144.79 6.9
 1 -13 -2 145.29 24.1
 -1 13 2 147.69 19.3
 2 -13 -2 227.08 25
 3 -13 -2 0.1 7.1
 4 -13 -2 156.48 28.3
 5 -13 -2 -7.5 11
 -5 -13 -3 3.4 13.8
 -4 -13 -3 65.39 21.4
 -3 -13 -3 23.5 15.8
 -3 -13 -3 25.3 15.5
 3 13 3 57.19 15
 -2 -13 -3 58.99 15.9
 -2 -13 -3 20.2 12.6
 -2 -13 -3 57.09 12.6
 2 13 3 22 11.7
 -1 -13 -3 448.26 28.9
 -1 -13 -3 424.86 34.4
 -1 -13 -3 463.45 40.2
 1 13 3 425.56 31.7
 0 -13 -3 99.99 19.8
 0 -13 -3 89.89 17.4
 0 13 3 77.69 15.7
 1 -13 -3 377.56 15.2
 1 -13 -3 326.07 30.6
 1 -13 -3 379.46 36.4
 1 -13 -3 388.76 16.1
 -1 13 3 369.46 30.4
 2 -13 -3 100.69 24.7
 2 -13 -3 101.19 20.3
 3 -13 -3 31.2 13.6
 4 -13 -3 15.3 12.3
 5 -13 -3 53.69 18.1
 -4 -13 -4 3 15.1
 4 13 4 25.1 14.1
 -3 -13 -4 227.78 27.5
 -3 -13 -4 143.59 29.8
 3 13 4 267.47 27.4
 -2 -13 -4 20.8 9.6
 -2 -13 -4 18.8 9.4
 -2 -13 -4 11.5 10.5
 2 13 4 15.6 9.9
 -1 -13 -4 462.15 41.4
 -1 -13 -4 446.56 35
 -1 -13 -4 441.36 29.4
 1 13 4 408.46 30.4
 0 -13 -4 338.77 34.9
 0 -13 -4 333.57 21.5
 0 -13 -4 362.96 30.9
 0 13 4 322.37 27.8
 1 -13 -4 201.58 26
 1 -13 -4 166.78 12.2
 1 -13 -4 145.99 23.6
 1 -13 -4 170.88 11.4
 -1 13 4 169.78 20.3
 2 -13 -4 227.78 25.6
 3 -13 -4 14.1 9.5
 4 -13 -4 99.09 22.2
 5 -13 -4 -15.3 12.7
 -4 -13 -5 44.5 18.9
 4 13 5 31.7 16
 -3 -13 -5 -6.3 9.7
 -3 -13 -5 10.1 13.4
 3 13 5 13.8 11.3
 -2 -13 -5 68.89 14.7
 -2 -13 -5 63.79 18.8
 2 13 5 73.09 14.2
 -1 -13 -5 508.65 37
 -1 -13 -5 502.85 32.4
 -1 -13 -5 447.56 54.49
 1 13 5 491.85 32.7
 0 -13 -5 56.09 15.3
 0 -13 -5 45.3 15.1
 0 -13 -5 49.1 10.7
 0 13 5 48.4 12
 1 -13 -5 97.69 22.3
 1 -13 -5 75.39 9.3
 1 -13 -5 87.69 10.8
 1 -13 -5 101.59 20.1
 -1 13 5 71.89 14.9
 2 -13 -5 36.3 11.5
 2 -13 -5 41.7 15.1
 3 -13 -5 249.08 31.3
 3 -13 -5 233.98 29.2
 4 -13 -5 48.2 14.4
 -4 -13 -6 22.7 16
 4 13 6 23.2 22.8
 -3 -13 -6 46.5 13.3
 -3 -13 -6 47.6 17.9
 3 13 6 34 11.3
 -2 -13 -6 11 11.6
 -2 -13 -6 85.99 17.7
 2 13 6 52.19 11.2
 -1 -13 -6 35.3 14.6
 -1 -13 -6 42.8 12.2
 -1 -13 -6 67.69 13.4
 1 13 6 35.8 11.3
 0 -13 -6 591.34 39.7
 0 -13 -6 794.72 83.69
 0 -13 -6 626.04 33.3
 0 13 6 682.53 40.3
 1 -13 -6 97.79 12.8
 1 -13 -6 93.59 18.5
 1 -13 -6 88.29 11.8
 1 -13 -6 122.99 37.4
 2 -13 -6 39.5 7.3
 2 -13 -6 17.5 12.2
 2 -13 -6 36 6.9
 3 -13 -6 34 13.2
 3 -13 -6 74.09 21
 4 -13 -6 99.99 23.1
 -4 -13 -7 137.39 30.1
 4 13 7 69.69 16.6
 -3 -13 -7 58.79 20.8
 3 13 7 48.9 13.1
 -2 -13 -7 8.2 9.8
 -2 -13 -7 -16.6 8.4
 2 13 7 -3.1 7.9
 -1 -13 -7 79.49 17
 -1 -13 -7 43.2 13.6
 -1 -13 -7 73.19 18.1
 1 13 7 87.79 15.5
 0 -13 -7 25.9 12.4
 0 -13 -7 9.9 8
 0 -13 -7 23.5 9.6
 0 13 7 -13.7 9
 1 -13 -7 22.7 8.4
 1 -13 -7 32.6 11.5
 1 -13 -7 -0.9 11.4
 1 -13 -7 29.4 9.4
 2 -13 -7 -2.2 6.8
 2 -13 -7 -13.1 5
 2 -13 -7 2.5 11.1
 3 -13 -7 104.29 8.9
 3 -13 -7 67.19 18.6
 3 -13 -7 88.29 19.3
 4 -13 -7 67.39 19.3
 4 -13 -7 20.9 18.1
 -3 -13 -8 22.3 15.4
 3 13 8 9 9.5
 -2 -13 -8 95.89 17.3
 -2 -13 -8 101.09 24.8
 2 13 8 86.79 14.1
 -1 -13 -8 76.39 22.4
 -1 -13 -8 33.1 14.7
 -1 -13 -8 45.3 12.9
 1 13 8 13.3 9.3
 0 -13 -8 40.4 16.4
 0 -13 -8 37.9 18.8
 0 -13 -8 24.9 11
 1 -13 -8 322.77 30.3
 1 -13 -8 278.57 26.3
 1 -13 -8 324.27 23.9
 1 -13 -8 348.17 37.1
 2 -13 -8 141.49 16.3
 2 -13 -8 143.79 23.5
 2 -13 -8 139.99 27.1
 3 -13 -8 10.7 6.9
 3 -13 -8 -2.9 12.7
 3 -13 -8 -8.2 9.2
 -3 -13 -9 -8.4 15.8
 3 13 9 6.4 7.5
 -2 -13 -9 14.6 9
 -2 -13 -9 7.1 12.2
 -1 -13 -9 11.3 9.6
 -1 -13 -9 18.9 13.3
 0 -13 -9 130.29 21.6
 0 -13 -9 102.49 19
 0 -13 -9 108.79 20.6
 0 -13 -9 104.29 25.9
 1 -13 -9 33.1 10.7
 1 -13 -9 37 15
 1 -13 -9 11.7 11.4
 2 -13 -9 84.19 15.4
 2 -13 -9 87.59 22.3
 2 -13 -9 71.49 17.9
 3 -13 -9 15.4 16.1
 3 -13 -9 15.5 10.4
 3 -13 -9 4.6 11.5
 -2 -13 -10 68.99 20.8
 -1 -13 -10 14.6 14.8
 0 -13 -10 12.3 21.7
 0 -13 -10 -3.3 14
 0 -13 -10 17.8 12.4
 1 -13 -10 61.29 13.7
 1 -13 -10 69.89 22.1
 1 -13 -10 48.2 17
 2 -13 -10 43.4 16.1
 2 -13 -10 39.5 13.6
 2 -13 -10 20.6 15.9
 -1 -13 -11 5.6 8.9
 -1 -13 -11 -4.1 11.9
 -1 -13 -11 -5 13.5
 0 -13 -11 89.29 17.4
 0 -13 -11 73.69 23.3
 0 -13 -11 86.79 22.5
 1 -13 -11 -6.5 13.4
 1 -13 -11 2.4 10.8
 1 -13 -11 31.5 13.5
 -1 -14 10 -0.1 17.1
 -1 -14 10 14.5 12.3
 0 -14 10 30.4 14.7
 0 -14 10 -0.9 9.6
 0 -14 10 14.7 15.4
 0 14 -10 20.1 15
 1 -14 10 158.38 33.8
 -1 14 -10 135.99 29.4
 -2 -14 9 14.1 15.6
 -2 -14 9 9.1 13.6
 2 14 -9 40.7 17.5
 -1 -14 9 -14.7 9.5
 -1 -14 9 -2.7 14.2
 1 14 -9 4.4 12.5
 0 -14 9 240.38 27.1
 0 -14 9 244.78 40.9
 0 14 -9 264.37 31.8
 1 -14 9 11.7 13.1
 1 -14 9 1.5 11.7
 -1 14 -9 -7.9 11.6
 2 -14 9 -1.7 12.8
 -2 14 -9 9.8 18
 -3 -14 8 85.39 30
 3 14 -8 95.39 20.7
 -2 -14 8 106.29 24.5
 -2 -14 8 91.49 19.4
 2 14 -8 47 15
 -1 -14 8 214.28 38.8
 -1 -14 8 262.17 28.6
 1 14 -8 283.07 31.7
 0 -14 8 133.19 29.7
 0 -14 8 107.39 20.8
 0 14 -8 95.89 32.2
 1 -14 8 26.2 15.2
 1 -14 8 6.8 10.7
 -1 14 -8 30.7 13
 2 -14 8 7.5 13
 -2 14 -8 -0.5 11
 3 -14 8 12.3 14
 -3 14 -8 -5.7 12.3
 -3 -14 7 141.49 33.5
 -3 -14 7 124.89 22.3
 3 14 -7 75.89 20.4
 -2 -14 7 176.38 36.8
 -2 -14 7 126.09 22
 2 14 -7 83.19 19.4
 -1 -14 7 50.59 19.5
 -1 -14 7 42.3 14
 1 14 -7 46.5 13.3
 0 -14 7 38.5 13.4
 0 -14 7 7.4 9.2
 0 -14 7 14.5 12.3
 0 14 -7 7.9 9.2
 1 -14 7 99.59 21
 1 -14 7 72.69 19.5
 -1 14 -7 148.09 23.4
 2 -14 7 -7.1 10.7
 -2 14 -7 -8.7 8.3
 3 -14 7 11.3 11.7
 -3 14 -7 33.7 12.5
 -4 -14 6 34.8 19.4
 -3 -14 6 -6.6 10.8
 -3 -14 6 0.4 11.5
 3 14 -6 21.3 13.5
 -2 -14 6 6.7 9.1
 -2 -14 6 0 8.8
 2 14 -6 -6.5 8.8
 -1 -14 6 105.29 23.9
 -1 -14 6 108.59 20.2
 -1 -14 6 103.19 23.4
 1 14 -6 107.49 21.2
 0 -14 6 145.99 25
 0 -14 6 102.09 25
 0 14 -6 181.78 22.9
 1 -14 6 203.88 25.4
 1 -14 6 193.28 33.8
 -1 14 -6 237.48 24.2
 2 -14 6 47.4 14.6
 -2 14 -6 35.9 12
 3 -14 6 13.4 13.5
 -3 14 -6 -8.8 9
 4 -14 6 20.5 13.9
 -4 14 -6 6.3 10.5
 -4 14 -6 4.3 9.6
 -4 -14 5 40.1 18.4
 4 14 -5 15 12.4
 -3 -14 5 7.8 10.9
 -3 -14 5 -5.7 12.3
 3 14 -5 -19.4 8.1
 -2 -14 5 117.79 22.4
 -2 -14 5 70.09 22.1
 2 14 -5 83.19 20.4
 -1 -14 5 110.39 20.1
 -1 -14 5 115.29 25.6
 -1 -14 5 118.99 21.3
 1 14 -5 114.39 19.1
 0 -14 5 190.58 23.8
 0 -14 5 228.68 30
 0 -14 5 206.88 22.7
 0 14 -5 208.48 22.3
 1 -14 5 40 13.3
 1 -14 5 16.2 10.3
 -1 14 -5 13.3 7.4
 2 -14 5 2.2 12.4
 3 -14 5 46.3 17.4
 -3 14 -5 84.49 12.5
 4 -14 5 -1.6 13
 -4 14 -5 5.2 7.6
 -4 14 -5 8.2 8.3
 -4 -14 4 68.59 23.3
 -4 -14 4 75.09 22
 4 14 -4 50.99 17.8
 -3 -14 4 81.99 22.1
 -3 -14 4 72.39 22
 3 14 -4 70.39 17.8
 -2 -14 4 -7.2 6.6
 -2 -14 4 2.1 8.8
 2 14 -4 -5.6 7.4
 -1 -14 4 636.74 45.4
 -1 -14 4 560.44 39.8
 -1 -14 4 692.43 53.59
 1 14 -4 633.34 39
 0 -14 4 105.39 20.7
 0 -14 4 119.69 25.5
 0 -14 4 99.09 16.6
 0 14 -4 110.59 15.2
 1 -14 4 61.89 18.2
 1 -14 4 85.89 19.1
 2 -14 4 178.98 30.4
 -2 14 -4 201.28 15.8
 3 -14 4 4.3 9
 -3 14 -4 -3.9 3.6
 -3 14 -4 1 3.7
 4 -14 4 60.19 19.7
 -4 -14 3 64.09 22.6
 -4 -14 3 102.89 27.1
 4 14 -3 83.89 20.7
 -3 -14 3 49 15.2
 -3 -14 3 81.69 23.8
 3 14 -3 56.69 14.4
 -2 -14 3 219.68 27.1
 -2 -14 3 206.78 34.6
 -2 -14 3 239.38 25.6
 2 14 -3 185.78 22.2
 -1 -14 3 86.09 16.9
 -1 -14 3 99.99 21.3
 -1 -14 3 65.99 18.9
 1 14 -3 80.29 15.6
 0 -14 3 149.79 26.3
 0 -14 3 152.28 17.7
 0 14 -3 150.58 16.7
 1 -14 3 405.16 36.2
 1 -14 3 483.55 41.8
 -1 14 -3 483.85 24.4
 2 -14 3 78.29 19.3
 -2 14 -3 97.49 7.5
 3 -14 3 83.39 20.6
 4 -14 3 7.8 10.6
 -4 -14 2 -20.1 10.7
 -4 -14 2 2.5 10.8
 4 14 -2 -1.9 8.8
 -3 -14 2 135.89 28.5
 -3 -14 2 148.59 28.4
 3 14 -2 176.48 23
 -2 -14 2 19.6 11.5
 -2 -14 2 20.9 9.8
 -2 -14 2 -7.2 6.9
 2 14 -2 6.7 7
 -1 -14 2 59.79 17.6
 -1 -14 2 64.99 15.6
 -1 -14 2 88.79 16.8
 1 14 -2 87.29 15.5
 0 -14 2 492.75 29.1
 0 -14 2 464.25 39.6
 0 -14 2 521.05 44
 0 14 -2 582.34 35.6
 1 -14 2 15.1 8.3
 -1 14 -2 22.2 5.6
 2 -14 2 25 13.6
 3 -14 2 70.09 19.3
 4 -14 2 83.49 19.8
 -4 -14 1 77.69 19.3
 -4 -14 1 38.9 16.6
 4 14 -1 25.4 14.6
 -3 -14 1 5.8 11.3
 3 14 -1 1.9 7.8
 -2 -14 1 356.36 31.3
 -2 -14 1 334.47 35.3
 2 14 -1 400.66 31
 -1 -14 1 24.1 13.5
 -1 -14 1 44.1 15.3
 -1 -14 1 45.6 12.6
 1 14 -1 42.1 11
 0 -14 1 35.6 8.8
 0 -14 1 58.29 16.2
 0 -14 1 17.6 10
 0 14 -1 66.69 21.2
 0 14 -1 47.8 10
 1 -14 1 124.29 22.7
 1 -14 1 221.58 27
 2 -14 1 121.19 24
 3 -14 1 45.4 15.6
 4 -14 1 91.89 20.1
 5 -14 1 10.8 14.7
 -4 -14 0 26.3 15.1
 -4 -14 0 65.59 20.2
 4 14 0 15.4 11.7
 -3 -14 0 84.59 19
 -3 -14 0 105.39 25.5
 3 14 0 104.69 20.2
 -2 -14 0 43.6 20.2
 -2 -14 0 4.1 7.4
 -2 -14 0 12.1 8.8
 2 14 0 17.1 8.4
 -1 -14 0 400.86 29.1
 -1 -14 0 417.66 38.4
 -1 -14 0 411.86 38.1
 1 14 0 445.26 28
 1 14 0 414.56 33.9
 0 -14 0 818.52 52.49
 0 -14 0 869.01 55.29
 0 14 0 830.82 33.5
 0 14 0 891.31 51.39
 1 -14 0 374.56 35.9
 1 -14 0 448.36 37.5
 2 -14 0 16.1 10.6
 3 -14 0 66.39 18
 4 -14 0 55.59 17.7
 5 -14 0 29.6 17.7
 -4 -14 -1 160.28 29.5
 -4 -14 -1 96.49 25.8
 4 14 1 144.39 25.6
 -3 -14 -1 26.7 10.2
 -3 -14 -1 58.69 19.9
 3 14 1 54.29 14.6
 -2 -14 -1 121.29 24.9
 -2 -14 -1 108.89 19.9
 -2 -14 -1 87.59 22
 2 14 1 85.59 18.1
 2 14 1 131.09 16.4
 -1 -14 -1 122.19 26.5
 -1 -14 -1 209.18 27.4
 -1 -14 -1 185.88 18.1
 1 14 1 214.08 23.8
 0 -14 -1 45.8 15.2
 0 -14 -1 31.7 10
 0 -14 -1 22.8 12
 0 14 1 33.6 13.7
 1 -14 -1 55.69 15.8
 1 -14 -1 47.3 14.3
 2 -14 -1 425.86 37.9
 3 -14 -1 1.8 5.2
 4 -14 -1 38.2 17.6
 5 -14 -1 10.8 14.1
 -4 -14 -2 145.89 27.5
 -4 -14 -2 86.59 22.1
 -3 -14 -2 72.09 20.8
 -3 -14 -2 77.39 20
 -2 -14 -2 57.39 17.3
 -2 -14 -2 31 12.3
 -2 -14 -2 49.7 17.4
 2 14 2 25.8 13.6
 -1 -14 -2 17.7 16.2
 -1 -14 -2 35.3 12.9
 -1 -14 -2 21.6 8.2
 1 14 2 29.3 12.6
 0 -14 -2 526.05 41.4
 0 -14 -2 524.75 40.5
 0 14 2 483.75 35.1
 1 -14 -2 58.89 21
 1 -14 -2 82.29 19.4
 -1 14 2 97.99 22.5
 2 -14 -2 11.7 7.1
 2 -14 -2 5.6 7.3
 3 -14 -2 197.48 25
 4 -14 -2 17.1 11.2
 -4 -14 -3 10.5 13.1
 -3 -14 -3 99.79 22.5
 -3 -14 -3 94.09 23.1
 3 14 3 69.69 18.5
 -2 -14 -3 73.29 16.7
 -2 -14 -3 64.29 16
 -2 -14 -3 57.89 19.1
 2 14 3 61.89 14.9
 -1 -14 -3 431.76 29.8
 -1 -14 -3 454.35 41.6
 -1 -14 -3 519.85 39.8
 1 14 3 479.25 35.4
 0 -14 -3 112.79 12.5
 0 -14 -3 122.29 22.3
 0 14 3 105.39 18.3
 1 -14 -3 93.39 20.3
 1 -14 -3 84.19 6.6
 1 -14 -3 93.19 6.8
 1 -14 -3 68.99 19.8
 -1 14 3 84.39 19.5
 2 -14 -3 182.18 29.2
 2 -14 -3 224.98 28.9
 3 -14 -3 29.8 14.1
 4 -14 -3 82.99 20.9
 -4 -14 -4 46.8 19.9
 -3 -14 -4 13.3 11.5
 -3 -14 -4 6.9 10.7
 3 14 4 4.4 10.5
 -2 -14 -4 216.68 25.6
 -2 -14 -4 169.18 21.1
 -2 -14 -4 158.58 30
 2 14 4 201.88 23.6
 -1 -14 -4 128.99 25.8
 -1 -14 -4 80.89 16.4
 -1 -14 -4 91.39 20.3
 1 14 4 102.29 18
 0 -14 -4 64.69 16
 0 -14 -4 147.09 29.1
 0 -14 -4 109.49 12.9
 0 14 4 68.89 16.4
 1 -14 -4 610.14 22.9
 1 -14 -4 650.53 44.9
 1 -14 -4 609.44 24.1
 1 -14 -4 664.83 52.19
 -1 14 4 600.94 41.3
 2 -14 -4 3.2 6.7
 2 -14 -4 -5.2 10.1
 3 -14 -4 40.3 16.4
 3 -14 -4 44.3 16.1
 4 -14 -4 64.89 21.7
 4 14 5 -2.1 18.2
 -3 -14 -5 100.79 20.5
 -3 -14 -5 52.69 19.8
 3 14 5 36.9 15.2
 -2 -14 -5 23.6 16.7
 -2 -14 -5 13.8 21.1
 -2 -14 -5 30.4 13.5
 2 14 5 21.5 14.4
 -1 -14 -5 15.2 9.2
 -1 -14 -5 44.1 12.8
 -1 -14 -5 6.1 12
 1 14 5 5.8 10.4
 0 -14 -5 242.08 29.8
 0 -14 -5 207.38 25
 0 -14 -5 197.38 18.3
 0 14 5 165.68 20.1
 1 -14 -5 125.99 22.2
 1 -14 -5 130.99 11.9
 1 -14 -5 121.49 25.8
 1 -14 -5 107.29 11.5
 -1 14 5 92.39 19.3
 2 -14 -5 66.79 19.2
 2 -14 -5 82.49 19.4
 3 -14 -5 -7.1 8.4
 3 -14 -5 5.6 9
 4 -14 -5 24.7 12.8
 -4 -14 -6 17.7 17.8
 4 14 6 3.1 14.2
 -3 -14 -6 -17.6 10.4
 -3 -14 -6 25.9 12.4
 3 14 6 1.7 10.3
 -2 -14 -6 18.6 14.4
 -2 -14 -6 14.9 11.5
 2 14 6 17.4 9.9
 -1 -14 -6 234.88 25.8
 -1 -14 -6 214.08 24.6
 -1 -14 -6 205.38 35.2
 1 14 6 198.08 23.2
 0 -14 -6 110.09 25.9
 0 -14 -6 173.68 21.7
 0 -14 -6 161.98 16.9
 0 14 6 117.49 21.9
 1 -14 -6 136.59 25.6
 1 -14 -6 119.79 12.9
 1 -14 -6 101.79 13
 1 -14 -6 123.79 21.9
 2 -14 -6 2.5 3.5
 2 -14 -6 9.1 9.1
 2 -14 -6 -1.1 3.2
 2 -14 -6 -0.7 12.2
 3 -14 -6 0.5 11.7
 3 -14 -6 4.3 8.8
 4 -14 -6 30.5 20.4
 4 -14 -6 63.79 21
 -3 -14 -7 -6 11.2
 -3 -14 -7 28.7 12.3
 3 14 7 -1.3 11.2
 -2 -14 -7 14.4 10.5
 -2 -14 -7 10.5 9.5
 2 14 7 15.5 11.4
 -1 -14 -7 103.79 18.1
 -1 -14 -7 126.99 21.8
 -1 -14 -7 176.78 32.5
 1 14 7 125.69 17.4
 0 -14 -7 16 11.3
 0 -14 -7 8.6 10.2
 0 -14 -7 22.8 10.2
 0 14 7 16.6 11.4
 1 -14 -7 47.8 11.1
 1 -14 -7 49.1 10.8
 1 -14 -7 30.3 13.3
 1 -14 -7 73.89 20.2
 2 -14 -7 92.59 24.5
 2 -14 -7 118.89 23.4
 2 -14 -7 104.19 11.3
 2 -14 -7 119.59 12.4
 3 -14 -7 157.68 32.9
 3 -14 -7 134.09 24.7
 -3 -14 -8 63.29 23.8
 -2 -14 -8 6.5 10.6
 -2 -14 -8 34.5 16.6
 2 14 8 10.9 11.4
 -1 -14 -8 38.5 12.1
 -1 -14 -8 25.7 15.6
 1 14 8 39.7 12.8
 0 -14 -8 92.39 18
 0 -14 -8 104.09 18.2
 0 -14 -8 84.99 18.2
 0 -14 -8 81.29 21.4
 1 -14 -8 284.27 34.7
 1 -14 -8 350.56 30.4
 1 -14 -8 254.77 24.8
 1 -14 -8 253.87 22.6
 2 -14 -8 72.39 18
 2 -14 -8 59.39 10.8
 2 -14 -8 36.1 17.7
 3 -14 -8 49 7.8
 3 -14 -8 38.6 19.6
 3 -14 -8 35.3 8
 3 -14 -8 60.99 15
 -2 -14 -9 13 9.6
 -2 -14 -9 -23.5 10
 -1 -14 -9 32.2 13.6
 -1 -14 -9 1.1 8.6
 0 -14 -9 226.48 27.1
 0 -14 -9 309.47 37.8
 0 -14 -9 244.08 27.6
 0 -14 -9 252.07 25
 1 -14 -9 8.5 10.8
 1 -14 -9 36.1 16
 1 -14 -9 1.9 10
 1 -14 -9 3.8 8.9
 2 -14 -9 55.69 21.6
 2 -14 -9 5.1 11.3
 2 -14 -9 27.3 11.7
 -1 -14 -10 109.09 17.7
 -1 -14 -10 106.39 27.7
 0 -14 -10 -20.6 9.6
 0 -14 -10 -3 11.1
 0 -14 -10 1.4 11.5
 1 -14 -10 41.8 13.7
 1 -14 -10 1.6 11.4
 1 -14 -10 -29.8 11.4
 1 -14 -10 -13.1 12.1
 0 -15 10 100.69 29.1
 -2 -15 9 23.7 16.8
 -1 -15 9 137.69 33
 1 15 -9 83.59 22.3
 0 -15 9 257.37 41.3
 0 -15 9 239.88 27.1
 0 15 -9 201.68 32.4
 1 -15 9 33.7 15.7
 1 -15 9 56.69 18.2
 -1 15 -9 39.3 15.7
 2 -15 9 22.6 14
 -2 -15 8 77.19 19.4
 -2 -15 8 45.7 17.8
 -1 -15 8 37.2 15.1
 -1 -15 8 54.59 22.6
 1 15 -8 77.79 20.1
 0 -15 8 23.4 14.3
 0 -15 8 9 15.4
 0 15 -8 21.6 13
 1 -15 8 28.2 17.9
 1 -15 8 72.59 18.3
 -1 15 -8 125.79 23
 2 -15 8 103.69 24.6
 -2 15 -8 120.49 20.8
 -3 -15 7 111.09 31.7
 -3 -15 7 146.09 31.2
 3 15 -7 129.19 29.2
 -2 -15 7 25.4 19.2
 -2 -15 7 64.19 15.4
 2 15 -7 22.5 13.7
 -1 -15 7 84.79 18.4
 -1 -15 7 42.2 19.7
 1 15 -7 52.99 17.6
 0 -15 7 89.79 21.6
 0 -15 7 57.89 15.6
 0 -15 7 89.09 22.3
 0 15 -7 89.69 20.2
 1 -15 7 353.46 38.4
 1 -15 7 262.87 32.6
 -1 15 -7 295.27 29.3
 2 -15 7 -5.3 10.5
 -2 15 -7 1.7 8.5
 3 -15 7 18.2 14.8
 -3 15 -7 37.4 15
 -3 -15 6 24.5 18.9
 -3 -15 6 30.6 16.6
 3 15 -6 25.2 15.5
 -2 -15 6 141.39 26.4
 -2 -15 6 85.69 24.2
 2 15 -6 100.39 21.4
 -1 -15 6 53.29 18.2
 -1 -15 6 77.59 20.1
 1 15 -6 55.69 14.4
 0 -15 6 17 10.4
 0 -15 6 -7.2 11.3
 0 -15 6 16 12.3
 0 15 -6 22.5 12.6
 1 -15 6 0.1 5.7
 1 -15 6 2.5 7.3
 -1 15 -6 -5.8 6.8
 2 -15 6 22.6 13.4
 -2 15 -6 30.1 8.8
 3 -15 6 26.5 16.2
 -3 15 -6 26.8 10.3
 -4 -15 5 -29 13.6
 -3 -15 5 24.3 17.8
 -3 -15 5 26.8 16.4
 3 15 -5 53.99 19.5
 -2 -15 5 12.4 13.6
 -2 -15 5 5.8 12.2
 2 15 -5 6.3 8.3
 -1 -15 5 71.99 16.1
 -1 -15 5 66.09 16.5
 -1 -15 5 54.09 18.9
 1 15 -5 37.9 12.2
 0 -15 5 194.08 26.9
 0 -15 5 244.98 25
 0 -15 5 181.38 33.2
 0 15 -5 222.38 23.1
 1 -15 5 210.28 28.4
 1 -15 5 184.98 32.1
 -1 15 -5 196.88 19.7
 2 -15 5 19.3 13.5
 -2 15 -5 14.2 10.8
 3 -15 5 23 14.1
 -3 15 -5 0.3 6.9
 -3 15 -5 4.2 6.2
 4 -15 5 37.6 22.2
 -4 15 -5 21.2 9.2
 -4 -15 4 100.79 29
 4 15 -4 97.59 22
 -3 -15 4 -3.2 10.8
 -3 -15 4 19.3 11.1
 3 15 -4 1.5 10.7
 -2 -15 4 25.9 20.2
 -2 -15 4 10.8 13.2
 2 15 -4 45.6 22.7
 -1 -15 4 32.8 13.4
 -1 -15 4 -1.1 10.1
 -1 -15 4 15.6 9.3
 1 15 -4 38.4 12.2
 0 -15 4 227.38 30.1
 0 -15 4 225.28 27.9
 0 -15 4 206.98 22.2
 0 15 -4 235.68 22.4
 1 -15 4 148.99 28.4
 1 -15 4 118.09 24.3
 -1 15 -4 182.38 20.6
 2 -15 4 17.1 11.3
 -2 15 -4 23.4 6.6
 3 -15 4 164.78 29.9
 4 -15 4 -20.9 8.9
 -4 -15 3 -24.2 12.2
 -4 -15 3 17.4 17.1
 4 15 -3 4.6 12.4
 -3 -15 3 49.8 16.6
 -3 -15 3 76.89 22.3
 3 15 -3 18.9 11.9
 -2 -15 3 8.6 10
 -2 -15 3 19 12.8
 2 15 -3 3.7 8.1
 -1 -15 3 82.99 19.4
 -1 -15 3 110.59 20.2
 -1 -15 3 119.89 27
 1 15 -3 78.89 17
 0 -15 3 30.1 15.9
 0 -15 3 37.6 9.6
 0 -15 3 39.1 14
 0 15 -3 24.6 8.6
 1 -15 3 22.5 14
 1 -15 3 25.6 10.1
 -1 15 -3 7.1 6
 2 -15 3 14.2 14.1
 -2 15 -3 23.8 3.4
 3 -15 3 31.4 15
 4 -15 3 118.69 25.3
 -4 -15 2 79.19 24.5
 4 15 -2 68.09 19.8
 -3 -15 2 -8.3 10.7
 -3 -15 2 29.7 12.1
 3 15 -2 -2.7 7.4
 -2 -15 2 -11.2 7.8
 -2 -15 2 -16.4 8.9
 -2 -15 2 30.1 13.3
 2 15 -2 9.2 7.1
 -1 -15 2 4.1 7.3
 -1 -15 2 -0.2 8.2
 1 15 -2 0.2 6
 0 -15 2 23.2 9.9
 0 -15 2 44.2 16.4
 0 15 -2 53.09 11
 1 -15 2 10.5 10.4
 1 -15 2 20.9 11.7
 -1 15 -2 17.7 5.5
 2 -15 2 31 13.5
 3 -15 2 348.87 38.2
 4 -15 2 19.1 12
 -4 -15 1 9.3 15.1
 -4 -15 1 31.7 16.7
 4 15 -1 13.8 12.8
 -3 -15 1 145.59 31
 -3 -15 1 166.28 30
 3 15 -1 134.29 22.5
 -2 -15 1 167.08 26.5
 -2 -15 1 173.18 31
 -2 -15 1 178.48 30.4
 2 15 -1 182.28 21.3
 -1 -15 1 133.99 27.6
 -1 -15 1 153.68 29.5
 -1 -15 1 130.09 20.5
 1 15 -1 138.69 17
 0 -15 1 222.78 44.1
 0 -15 1 213.38 28.2
 0 -15 1 196.08 18.2
 0 15 -1 170.48 16.3
 1 -15 1 136.29 25.7
 1 -15 1 121.89 24.9
 2 -15 1 233.68 30.9
 3 -15 1 -16 11.1
 4 -15 1 63.29 18.5
 -4 -15 0 36 16.7
 -4 -15 0 92.19 23.3
 4 15 0 49.6 16.9
 -3 -15 0 113.99 25.4
 -3 -15 0 77.89 21.9
 3 15 0 83.59 18.7
 -2 -15 0 103.49 23.8
 -2 -15 0 119.29 20.7
 -2 -15 0 105.49 25.7
 2 15 0 120.49 16.6
 -1 -15 0 256.17 23.8
 -1 -15 0 260.37 28.9
 1 15 0 246.08 21.3
 0 -15 0 -9.2 7.4
 0 -15 0 -6.8 4.9
 1 -15 0 179.98 30.6
 1 -15 0 203.68 27.2
 2 -15 0 99.69 21.7
 2 -15 0 124.29 24.6
 3 -15 0 58.09 18.4
 4 -15 0 46.6 15.3
 -4 -15 -1 40 21.6
 -4 -15 -1 65.49 21.5
 4 15 1 72.89 20.2
 -3 -15 -1 0.9 11.1
 -3 -15 -1 -2.7 12.3
 3 15 1 0 7.1
 -2 -15 -1 182.58 32
 -2 -15 -1 211.08 37.7
 -2 -15 -1 185.98 23.1
 2 15 1 182.68 21.8
 -1 -15 -1 126.49 17.4
 -1 -15 -1 144.39 26
 -1 -15 -1 137.79 26.1
 0 -15 -1 168.98 30.8
 0 -15 -1 211.78 20.5
 0 -15 -1 171.58 29.3
 1 -15 -1 131.49 26.1
 1 -15 -1 117.39 22.8
 2 -15 -1 133.89 26.9
 2 -15 -1 189.78 25.7
 3 -15 -1 147.49 26.4
 4 -15 -1 14 11.7
 -4 -15 -2 33.5 13.2
 -4 -15 -2 -1.2 11.6
 -3 -15 -2 337.47 39.6
 -3 -15 -2 328.77 37.2
 -2 -15 -2 49.99 14.6
 -2 -15 -2 50.69 15.2
 -2 -15 -2 50.29 18.1
 -1 -15 -2 -5.9 6.7
 -1 -15 -2 22.6 12.6
 -1 -15 -2 12.5 10.5
 0 -15 -2 73.99 17.9
 0 -15 -2 35 12.1
 0 -15 -2 40.5 10
 1 -15 -2 -4.8 8.9
 1 -15 -2 7 6.5
 2 -15 -2 11.3 8.1
 2 -15 -2 27.1 13.1
 3 -15 -2 25.2 12.1
 4 -15 -2 55.69 17.3
 -4 -15 -3 75.39 24.5
 -3 -15 -3 48.7 18.9
 -3 -15 -3 -12.9 13
 -2 -15 -3 49.6 15.8
 -2 -15 -3 50.19 14.2
 -2 -15 -3 35.1 16.5
 2 15 3 64.09 29.5
 -1 -15 -3 25 9.4
 -1 -15 -3 10.8 10.8
 -1 -15 -3 4.8 11.9
 1 15 3 18.4 12.8
 0 -15 -3 32.7 15.9
 0 -15 -3 29.6 8.6
 0 -15 -3 18.4 11
 1 -15 -3 103.49 5.8
 1 -15 -3 97.59 6
 1 -15 -3 93.09 24.3
 1 -15 -3 124.99 22.9
 2 -15 -3 16 12.4
 2 -15 -3 13.2 12
 3 -15 -3 24 13
 4 -15 -3 3.1 10.9
 -4 -15 -4 -16.3 11.9
 -3 -15 -4 101.79 23.8
 -3 -15 -4 145.09 30.2
 -2 -15 -4 14.4 14.2
 -2 -15 -4 30.2 12.1
 -2 -15 -4 22.9 14.1
 2 15 4 37.8 13.5
 -1 -15 -4 132.79 26.1
 -1 -15 -4 78.39 22.2
 -1 -15 -4 117.29 19.6
 1 15 4 147.29 19.7
 0 -15 -4 253.67 32.5
 0 -15 -4 230.28 18.7
 0 -15 -4 200.78 26.6
 0 15 4 245.18 29.1
 1 -15 -4 18.8 4.9
 1 -15 -4 22 4.9
 1 -15 -4 10.6 10.8
 1 -15 -4 10.5 11.1
 2 -15 -4 17.4 13.9
 2 -15 -4 15 9.3
 3 -15 -4 5.3 12.2
 3 -15 -4 -2.1 9.4
 -3 -15 -5 0.5 15.8
 -3 -15 -5 -9.2 12
 3 15 5 -8.4 12.6
 -2 -15 -5 3.2 11.5
 -2 -15 -5 5.6 13.2
 2 15 5 9.2 9.5
 -1 -15 -5 185.48 20.7
 -1 -15 -5 181.28 33.2
 -1 -15 -5 178.78 29
 1 15 5 157.08 20.5
 0 -15 -5 203.68 19.5
 0 -15 -5 288.77 30.3
 0 -15 -5 196.28 33.3
 0 15 5 227.78 24.5
 1 -15 -5 25.8 12.5
 1 -15 -5 28.1 7.6
 1 -15 -5 24.2 6.6
 1 -15 -5 48.7 15.6
 2 -15 -5 -8.4 8
 3 -15 -5 45.9 16.3
 3 -15 -5 32.9 17.2
 4 -15 -5 -1.5 12.2
 -3 -15 -6 28.7 15.5
 -3 -15 -6 25.5 18.6
 3 15 6 40.7 14
 -2 -15 -6 0.5 12.5
 -2 -15 -6 38.6 13.1
 2 15 6 -3.6 11.3
 -1 -15 -6 17.7 14.3
 -1 -15 -6 14 11.1
 -1 -15 -6 -17.4 9.6
 1 15 6 21.9 12
 0 -15 -6 17.1 12.6
 0 -15 -6 24.3 13.4
 0 -15 -6 34.3 10.8
 0 15 6 31.1 12.6
 1 -15 -6 92.79 19.8
 1 -15 -6 65.89 19.7
 1 -15 -6 72.69 12
 2 -15 -6 109.89 21.8
 3 -15 -6 37.1 17.4
 3 -15 -6 19.4 13
 -3 -15 -7 21.9 11.4
 -3 -15 -7 25.9 22.1
 -2 -15 -7 1.7 11.4
 -2 -15 -7 12.9 11.6
 2 15 7 -10.7 11.9
 -1 -15 -7 285.17 36.4
 -1 -15 -7 289.57 29.9
 -1 -15 -7 288.17 28.1
 1 15 7 252.27 26.3
 0 -15 -7 44.8 15.7
 0 -15 -7 72.89 14.4
 0 -15 -7 72.59 21.2
 0 15 7 42.4 14.1
 1 -15 -7 66.09 12.3
 1 -15 -7 76.49 14.5
 1 -15 -7 85.59 24.2
 1 -15 -7 84.69 18.3
 2 -15 -7 60.79 17.4
 2 -15 -7 36.3 6.6
 2 -15 -7 29.2 6.6
 2 -15 -7 27.6 12.9
 3 -15 -7 137.69 27.6
 3 -15 -7 150.98 28.3
 -2 -15 -8 144.29 23.2
 -2 -15 -8 110.69 26.9
 2 15 8 137.09 20.7
 -1 -15 -8 65.89 17.2
 1 15 8 85.99 30.1
 0 -15 -8 8.5 10.8
 0 -15 -8 -18.8 9.6
 0 -15 -8 30.9 14.2
 0 -15 -8 33.8 12
 1 -15 -8 20.4 11.4
 1 -15 -8 37.8 12.1
 1 -15 -8 58.19 15
 1 -15 -8 19.1 14.5
 2 -15 -8 78.39 20.7
 2 -15 -8 99.99 25.2
 2 -15 -8 87.69 13.1
 -2 -15 -9 13.1 12
 -1 -15 -9 35 20.5
 -1 -15 -9 21.8 12
 0 -15 -9 328.07 39.6
 0 -15 -9 213.08 28.5
 0 -15 -9 230.98 26.9
 0 -15 -9 249.48 28.8
 1 -15 -9 111.49 27.1
 1 -15 -9 107.69 17.3
 1 -15 -9 126.29 22
 1 -15 -9 134.79 24.2
 2 -15 -9 20.7 13.5
 0 -15 -10 45 17.2
 0 -16 9 37.5 30.7
 0 16 -9 47.8 19.1
 -2 -16 8 -8.9 15.8
 -1 -16 8 113.19 23.7
 -1 -16 8 128.69 30.4
 1 16 -8 104.69 25.1
 0 -16 8 25.1 12.3
 0 -16 8 -20.9 15
 0 16 -8 15.4 14.3
 1 -16 8 131.59 26.9
 1 -16 8 142.09 32.7
 -1 16 -8 105.39 20
 2 -16 8 -3.3 15.5
 -2 -16 7 13.8 12.8
 2 16 -7 4.3 13.2
 -1 -16 7 18 13.4
 -1 -16 7 28.5 15.9
 1 16 -7 5.1 13.6
 0 -16 7 66.99 17.7
 0 -16 7 116.69 28.3
 0 16 -7 109.89 21.3
 1 -16 7 -5.3 10
 1 -16 7 41.3 14.2
 -1 16 -7 2 10.7
 2 -16 7 54.39 19.7
 -2 16 -7 78.79 16
 -3 -16 6 18.3 15.5
 -3 -16 6 3.4 14.6
 3 16 -6 -3 13.7
 -2 -16 6 35 17.7
 -2 -16 6 75.69 23.8
 2 16 -6 83.59 19.5
 -1 -16 6 43.8 14.4
 -1 -16 6 76.99 23.1
 1 16 -6 57.39 15.1
 0 -16 6 35.6 14.5
 0 -16 6 39.3 16.9
 0 -16 6 32.1 13.8
 0 16 -6 46.7 13.3
 1 -16 6 -14.9 11.7
 1 -16 6 24.6 11.9
 -1 16 -6 1.2 9.6
 2 -16 6 51.59 18.8
 -2 16 -6 21.4 9.9
 3 -16 6 17.5 17.3
 -3 16 -6 12.7 15.2
 -3 -16 5 0.3 11.1
 -3 -16 5 -6.2 13.4
 3 16 -5 15.1 11.4
 -2 -16 5 113.79 27.5
 -2 -16 5 91.09 24.4
 2 16 -5 149.09 25.9
 -1 -16 5 29.2 13.8
 -1 -16 5 -0.7 10.7
 1 16 -5 14.9 10.2
 0 -16 5 103.49 18.4
 0 -16 5 60.59 19.7
 0 -16 5 58.99 19.6
 0 16 -5 101.69 19.4
 1 -16 5 -5.3 9.1
 1 -16 5 22.7 12.1
 -1 16 -5 29.2 9.1
 2 -16 5 61.09 20.4
 -2 16 -5 31.3 10.3
 3 -16 5 -16.5 8.6
 -3 16 -5 9.6 5.5
 -3 16 -5 -3 5.3
 -3 -16 4 106.69 24
 -3 -16 4 107.29 30.5
 3 16 -4 152.58 26.3
 -2 -16 4 18.4 15.1
 -2 -16 4 30.2 15.3
 2 16 -4 19.2 11.4
 -1 -16 4 30.3 13.1
 -1 -16 4 7.8 12.1
 -1 -16 4 14.3 8.1
 1 16 -4 7.2 9.5
 0 -16 4 55.09 19.2
 0 -16 4 28.3 14.5
 0 -16 4 33.8 12.3
 0 16 -4 38.5 10.7
 1 -16 4 11.3 12.7
 1 -16 4 33.9 15.8
 -1 16 -4 13.8 7.2
 2 -16 4 73.29 19.7
 -2 16 -4 66.09 8.5
 3 -16 4 3.4 12.1
 -4 -16 3 19.1 16.6
 -3 -16 3 48.7 18.8
 -3 -16 3 40.8 18.7
 3 16 -3 43 15
 -2 -16 3 40.8 17.6
 -2 -16 3 61.29 17.8
 2 16 -3 66.49 19.4
 -1 -16 3 53.69 20.9
 -1 -16 3 32.7 13.6
 -1 -16 3 4.5 10
 1 16 -3 15.9 9.9
 0 -16 3 63.39 18.7
 0 -16 3 45.9 15.2
 0 -16 3 33.4 10.9
 0 16 -3 22.3 9.3
 1 -16 3 144.59 28.7
 1 -16 3 132.49 27.3
 -1 16 -3 142.29 14.2
 2 -16 3 50.39 18.1
 3 -16 3 69.39 20
 4 -16 3 -11.1 11.1
 -4 -16 2 0.3 16.5
 -4 -16 2 24.6 18.7
 4 16 -2 16.9 13.3
 -3 -16 2 19.3 15.8
 -3 -16 2 15.4 14
 3 16 -2 25.7 13.5
 -2 -16 2 100.89 26.4
 -2 -16 2 91.79 23.3
 2 16 -2 79.39 17.8
 -1 -16 2 40.5 12.7
 -1 -16 2 30.4 13.7
 -1 -16 2 40.4 18.4
 1 16 -2 36.6 11.2
 0 -16 2 6.3 10
 0 -16 2 -15.3 8.9
 0 -16 2 1.4 7.3
 0 16 -2 5.2 5.7
 1 -16 2 12.8 9.4
 1 -16 2 20.7 9.2
 -1 16 -2 15.7 5.4
 2 -16 2 113.69 24.4
 2 -16 2 80.59 19.9
 3 -16 2 52.89 19.3
 4 -16 2 20 13.6
 -4 -16 1 86.09 27.3
 -4 -16 1 140.69 30.1
 4 16 -1 77.29 19.9
 -3 -16 1 11.5 13.9
 -3 -16 1 13.7 10.3
 3 16 -1 11.5 10
 -2 -16 1 103.89 23.3
 -2 -16 1 135.49 37.9
 -2 -16 1 72.99 20.5
 2 16 -1 92.09 17.6
 -1 -16 1 35.1 11.7
 -1 -16 1 4.7 10.5
 -1 -16 1 -6.9 7.8
 1 16 -1 29.8 10.8
 0 -16 1 30 8.9
 0 -16 1 45.7 16.4
 0 -16 1 14.8 12.9
 0 16 -1 8.3 8.2
 1 -16 1 583.74 48.9
 1 -16 1 651.63 51.69
 2 -16 1 50.59 16.9
 2 -16 1 85.69 21.8
 3 -16 1 36 17.3
 4 -16 1 31.8 16.7
 -4 -16 0 6.9 16.9
 -4 -16 0 0.9 13.5
 4 16 0 14.7 13
 -3 -16 0 55.79 20.6
 -3 -16 0 67.69 22.4
 3 16 0 97.79 20.2
 -2 -16 0 54.49 18.8
 -2 -16 0 14.1 9.9
 -2 -16 0 16 12.3
 2 16 0 6.1 9.2
 -1 -16 0 24.4 11.5
 -1 -16 0 18.4 13.8
 -1 -16 0 12.1 9.8
 1 16 0 33.3 10.9
 0 -16 0 648.04 50.49
 0 -16 0 597.94 31.2
 0 -16 0 567.34 47.8
 1 -16 0 8.6 5.6
 1 -16 0 12.2 11
 2 -16 0 3 8.8
 2 -16 0 32 15.2
 3 -16 0 70.89 21.3
 4 -16 0 14.5 9.9
 -4 -16 -1 90.59 26.1
 -3 -16 -1 59.69 20.8
 -3 -16 -1 4.1 11.4
 3 16 1 29.5 13.2
 -2 -16 -1 56.19 18
 -2 -16 -1 71.09 19.6
 -2 -16 -1 68.49 15.7
 -1 -16 -1 573.24 47.4
 -1 -16 -1 573.34 35.9
 -1 -16 -1 585.14 48.7
 0 -16 -1 19.4 9.2
 0 -16 -1 40 15
 0 -16 -1 11.4 9.3
 1 -16 -1 3.6 8.4
 1 -16 -1 4.5 7.3
 2 -16 -1 84.39 22.7
 2 -16 -1 114.19 24.9
 3 -16 -1 10.7 11.9
 4 -16 -1 11.8 12.9
 -4 -16 -2 20.5 15.8
 -4 -16 -2 24.9 15.4
 -3 -16 -2 -2.9 14.7
 -3 -16 -2 92.89 24.5
 -2 -16 -2 158.18 27.7
 -2 -16 -2 181.38 24.3
 -2 -16 -2 152.08 31.1
 -1 -16 -2 16.5 10.8
 -1 -16 -2 29.5 13.1
 -1 -16 -2 17.8 8.8
 0 -16 -2 3.1 6.1
 0 -16 -2 16.2 10.5
 0 -16 -2 -2.4 9.7
 1 -16 -2 45.7 17.4
 1 -16 -2 51.69 15.5
 2 -16 -2 106.39 24.5
 2 -16 -2 95.59 23
 3 -16 -2 34 13.8
 3 -16 -2 27.7 14.9
 4 -16 -2 23.1 14.1
 -4 -16 -3 12.1 16.5
 -3 -16 -3 52.29 19.2
 -3 -16 -3 17.3 13.5
 -2 -16 -3 17.9 11.8
 -2 -16 -3 8.9 13.1
 -1 -16 -3 150.18 29.6
 -1 -16 -3 111.39 18.9
 -1 -16 -3 169.18 32.9
 0 -16 -3 25.1 14.7
 0 -16 -3 58.09 11.4
 0 -16 -3 10.4 9.4
 1 -16 -3 38.8 15.6
 1 -16 -3 -4.4 8.8
 2 -16 -3 47.2 16.9
 2 -16 -3 68.29 21
 3 -16 -3 37.7 16.2
 3 -16 -3 39.8 13.5
 4 -16 -3 31.2 15.1
 -3 -16 -4 6.2 14.5
 -3 -16 -4 16.5 11.4
 -2 -16 -4 84.09 23.8
 -1 -16 -4 -8.1 12.2
 -1 -16 -4 -2.4 10.7
 -1 -16 -4 -16.2 8.2
 0 -16 -4 67.89 18.3
 0 -16 -4 10.9 11.6
 0 -16 -4 15.7 9.1
 1 -16 -4 7.1 3.6
 1 -16 -4 5.2 3.2
 1 -16 -4 0.1 10.3
 1 -16 -4 7.1 11.3
 2 -16 -4 -8.4 10.7
 2 -16 -4 18.4 10.3
 3 -16 -4 124.69 26.6
 3 -16 -4 75.79 20.3
 -3 -16 -5 5.3 12.5
 -2 -16 -5 76.99 19.3
 -2 -16 -5 12.4 15.8
 -1 -16 -5 43 17.8
 -1 -16 -5 25.6 11.2
 -1 -16 -5 27.6 16.7
 0 -16 -5 104.39 24.5
 0 -16 -5 74.89 22.1
 0 -16 -5 93.19 15.4
 1 -16 -5 12.8 5.5
 1 -16 -5 63.39 18.6
 1 -16 -5 15.7 5.6
 1 -16 -5 8.5 10.1
 2 -16 -5 102.79 22
 2 -16 -5 109.29 26.8
 3 -16 -5 14.4 13.1
 3 -16 -5 -12 10.7
 -3 -16 -6 20.6 17.6
 -3 -16 -6 21.3 15.4
 -2 -16 -6 18.9 12.6
 -2 -16 -6 8.7 13.5
 2 16 6 3.1 14.5
 -1 -16 -6 3.8 9.7
 -1 -16 -6 9.6 13.4
 -1 -16 -6 19 16.9
 0 -16 -6 8 13.5
 0 -16 -6 19.4 10.8
 1 -16 -6 48.3 15.3
 1 -16 -6 54.79 18.3
 1 -16 -6 48 10.6
 1 -16 -6 57.19 10.2
 2 -16 -6 47.8 17.5
 2 -16 -6 35.8 17
 3 -16 -6 46.3 17.5
 3 -16 -6 42.5 16.1
 -2 -16 -7 34.1 13.5
 -2 -16 -7 75.49 21.1
 2 16 7 45.6 16.4
 -1 -16 -7 19.4 12.8
 -1 -16 -7 7.3 14.9
 1 16 7 -21.7 10.9
 0 -16 -7 61.39 15.4
 0 -16 -7 85.69 26.3
 1 -16 -7 29.9 17.5
 1 -16 -7 14.4 12.4
 1 -16 -7 20.1 8.8
 2 -16 -7 -0.3 12.2
 2 -16 -7 34.8 19.3
 -2 -16 -8 14.6 14.6
 -1 -16 -8 138.99 23.9
 -1 -16 -8 115.59 27.5
 1 16 8 92.99 20.5
 0 -16 -8 -21.5 8.2
 0 -16 -8 0.8 13.6
 0 -16 -8 0.5 14
 0 -16 -8 21.9 10.7
 1 -16 -8 83.69 25.6
 1 -16 -8 148.09 19.9
 1 -16 -8 119.39 23.3
 1 -16 -8 151.88 16.4
 2 -16 -8 38.2 16
 0 -16 -9 81.89 22
 0 -17 8 38.5 20.7
 -1 -17 7 18.4 16.4
 -1 -17 7 10.1 14.6
 1 17 -7 -10 9.3
 0 -17 7 15.3 15.6
 0 -17 7 -8.9 12.2
 0 17 -7 38.4 14.9
 1 -17 7 61.49 21.2
 1 -17 7 33.7 16.2
 -1 17 -7 75.89 17.6
 -2 -17 6 0.7 13.9
 -2 -17 6 -20.9 10.9
 2 17 -6 27.1 15.6
 -1 -17 6 -14.7 11.8
 -1 -17 6 -1.6 14.7
 1 17 -6 4.1 10
 0 -17 6 134.59 26
 0 -17 6 75.69 21
 0 17 -6 107.89 17.6
 1 -17 6 6 9
 1 -17 6 -3.8 11.7
 -1 17 -6 -0.2 10.4
 2 -17 6 21.1 16.2
 2 -17 6 54.09 18.6
 -2 17 -6 46.5 15
 -3 -17 5 33.1 18.6
 -2 -17 5 76.39 24.9
 -2 -17 5 91.99 23.5
 2 17 -5 51.99 20.7
 -1 -17 5 -1.1 9.8
 -1 -17 5 35.7 18.6
 1 17 -5 7.7 12
 0 -17 5 15.9 14.3
 0 -17 5 10.7 12.2
 0 -17 5 20.2 12
 0 17 -5 -10.4 9
 1 -17 5 -3.4 8.5
 1 -17 5 -3.9 10.5
 -1 17 -5 19.5 8.3
 2 -17 5 -1.2 11.7
 2 -17 5 21 11.5
 -2 17 -5 18.8 8
 -3 -17 4 22.3 17.9
 -3 -17 4 -10.7 16.8
 3 17 -4 18.8 11.2
 -2 -17 4 -1 13.5
 -2 -17 4 24 16.8
 2 17 -4 19.5 12.8
 -1 -17 4 14.3 15.1
 -1 -17 4 -10.6 12.1
 -1 -17 4 22.9 9
 0 -17 4 74.09 17.7
 0 -17 4 100.79 24.7
 0 -17 4 57.19 19.4
 0 17 -4 66.09 14.8
 1 -17 4 0.4 9.9
 1 -17 4 14.5 10.5
 -1 17 -4 10.3 8.5
 2 -17 4 0.8 11.4
 2 -17 4 -15.6 10.1
 3 -17 4 72.19 29.1
 -3 -17 3 51.39 22.6
 -3 -17 3 81.79 23.5
 3 17 -3 50.69 17.6
 -2 -17 3 37.3 17.8
 -2 -17 3 39.3 15.3
 2 17 -3 34 14
 -1 -17 3 94.79 20.9
 -1 -17 3 89.29 20.2
 -1 -17 3 74.89 22.7
 1 17 -3 69.99 15.2
 0 -17 3 -16.6 8.9
 0 -17 3 13.9 12.3
 0 -17 3 -12.5 10.4
 0 17 -3 18 9.1
 1 -17 3 13 11.6
 1 -17 3 29.5 13.5
 -1 17 -3 13.4 5.8
 2 -17 3 109.29 27.6
 2 -17 3 117.69 26
 3 -17 3 18.2 21.9
 -3 -17 2 -0.8 13.3
 -3 -17 2 15.4 16.1
 3 17 -2 8.7 13.7
 -2 -17 2 12.5 14.3
 -2 -17 2 13.6 10.8
 2 17 -2 23.6 11.9
 -1 -17 2 103.39 20.5
 -1 -17 2 122.09 26.3
 -1 -17 2 116.49 25.7
 1 17 -2 110.09 18.9
 0 -17 2 6.5 8.8
 0 -17 2 26.8 14.7
 0 -17 2 0.6 10.5
 0 17 -2 5.1 7.1
 1 -17 2 -8.2 10.7
 1 -17 2 -15.1 7.5
 2 -17 2 5.5 11.5
 2 -17 2 -8.7 9.4
 3 -17 2 160.28 33
 -3 -17 1 -1.3 12
 -3 -17 1 59.49 21.6
 3 17 -1 -5.8 10
 -2 -17 1 49.8 18.8
 -2 -17 1 29.1 16
 2 17 -1 -1.5 12
 -1 -17 1 -6 8.1
 -1 -17 1 22.4 11.6
 -1 -17 1 23.9 16.6
 1 17 -1 19 9.5
 0 -17 1 5.6 11.1
 0 -17 1 16.7 7.9
 0 -17 1 -5.7 11.7
 0 17 -1 7 7.4
 1 -17 1 17.8 10.7
 1 -17 1 -4 9.4
 2 -17 1 175.98 32.1
 2 -17 1 143.29 28
 3 -17 1 12.4 14.9
 -3 -17 0 112.49 25.2
 3 17 0 106.79 21.6
 -2 -17 0 24 17.1
 -2 -17 0 19.9 17.2
 2 17 0 15.9 10.5
 -1 -17 0 272.37 36.1
 -1 -17 0 249.28 24.6
 -1 -17 0 258.57 33.5
 1 17 0 258.17 23.2
 0 -17 0 -10.4 10
 0 -17 0 -6.5 6.5
 0 -17 0 3.7 6.2
 1 -17 0 293.37 35.7
 1 -17 0 226.68 31.7
 2 -17 0 15.3 12
 2 -17 0 20.1 13.1
 3 -17 0 64.49 22.1
 -3 -17 -1 14.6 16.1
 -2 -17 -1 188.78 35.2
 -2 -17 -1 210.48 29.2
 -1 -17 -1 5.1 10.7
 -1 -17 -1 5.4 11.8
 -1 -17 -1 -3.2 12.2
 0 -17 -1 13.3 11.3
 0 -17 -1 20.7 14.3
 0 -17 -1 18.1 9.3
 1 -17 -1 5.2 12.2
 1 -17 -1 1.1 11.4
 2 -17 -1 23.2 10.2
 2 -17 -1 20.6 12.2
 3 -17 -1 -2.2 8.9
 3 -17 -1 19.1 14.7
 -3 -17 -2 198.08 33.6
 -2 -17 -2 10.1 13.6
 -2 -17 -2 -5.9 11.7
 -1 -17 -2 25.4 11.1
 -1 -17 -2 4.3 9.6
 -1 -17 -2 -5.8 11.4
 0 -17 -2 1.4 7.2
 0 -17 -2 -9.8 7.8
 0 -17 -2 14.8 11.2
 1 -17 -2 60.79 22
 1 -17 -2 58.09 18.7
 2 -17 -2 -9.7 9.7
 2 -17 -2 -4.1 11.4
 3 -17 -2 6.7 12.2
 3 -17 -2 -15.1 11.7
 -3 -17 -3 13.3 13.5
 -2 -17 -3 156.18 31.9
 -2 -17 -3 158.98 33.7
 -1 -17 -3 1.3 13.2
 -1 -17 -3 1 14.5
 -1 -17 -3 -0.7 12.1
 0 -17 -3 -5.1 10.6
 0 -17 -3 22.4 13.5
 0 -17 -3 42 10.4
 1 -17 -3 113.99 27
 1 -17 -3 58.29 18
 2 -17 -3 48.5 17.3
 2 -17 -3 35.8 14.4
 3 -17 -3 61.89 25.1
 3 -17 -3 47.4 20.8
 -3 -17 -4 49.99 22.5
 -3 -17 -4 45.5 18.6
 -2 -17 -4 8.8 14.8
 -2 -17 -4 17.7 12.3
 -1 -17 -4 1.4 13.1
 -1 -17 -4 12.2 12.9
 0 -17 -4 59.69 21.3
 0 -17 -4 79.29 13.2
 0 -17 -4 70.99 19.6
 1 -17 -4 -16.2 10.3
 1 -17 -4 31.8 13.6
 2 -17 -4 -10.1 10.7
 2 -17 -4 18 16.2
 3 -17 -4 -7 15
 -3 -17 -5 10.2 16
 -2 -17 -5 27.4 15.3
 -2 -17 -5 3.3 13.7
 -1 -17 -5 7.6 13.4
 -1 -17 -5 -23.3 10.8
 -1 -17 -5 24.1 15
 0 -17 -5 30.3 16
 0 -17 -5 -2.8 7.3
 0 -17 -5 -12.9 12.6
 1 -17 -5 13.9 5.3
 1 -17 -5 26.8 11.4
 1 -17 -5 8.6 12.7
 1 -17 -5 19.1 4.5
 2 -17 -5 51.89 21.6
 2 -17 -5 104.89 23
 -2 -17 -6 54.89 17.7
 -2 -17 -6 46 24.4
 -1 -17 -6 41.5 16.8
 -1 -17 -6 -2.2 14.9
 -1 -17 -6 7.1 18.1
 0 -17 -6 48.3 17.9
 0 -17 -6 57.59 20.1
 0 -17 -6 72.19 16.3
 1 -17 -6 7.3 14.2
 1 -17 -6 6.8 5.7
 1 -17 -6 -6.2 6.4
 1 -17 -6 -8.3 8.6
 2 -17 -6 3.5 12.5
 2 -17 -6 -4.6 13.4
 -1 -17 -7 109.79 26.4
 -1 -17 -7 5.5 17.3
 0 -17 -7 -5.8 14.8
 0 -17 -7 -20.2 12.3
 0 -17 -7 -10.9 11.2
 1 -17 -7 -1.8 9.6
 1 -17 -7 -4.5 8.4
 1 -17 -7 -6.7 11.4
 1 -17 -7 -24.5 13.5
 0 -17 -8 12 14.3
 -1 -18 6 77.99 27.5
 -1 -18 6 45.1 20.1
 1 18 -6 64.79 16.8
 0 -18 6 -3.3 14.7
 0 -18 6 27.7 19.4
 0 18 -6 7.7 10.6
 1 -18 6 6.1 11.5
 1 -18 6 26.4 14.3
 -1 18 -6 13.3 11.5
 -2 -18 5 68.39 24.8
 -2 -18 5 54.49 22.3
 2 18 -5 79.89 21.4
 -1 -18 5 8.6 12
 1 18 -5 4.9 10.9
 0 -18 5 44.9 15.8
 0 -18 5 57.89 21.6
 0 -18 5 33 19.7
 0 18 -5 89.89 17.1
 1 -18 5 -2.5 13.8
 1 -18 5 23.6 17.8
 -1 18 -5 18 10
 2 -18 5 82.69 23.4
 2 -18 5 63.69 21.1
 -2 18 -5 63.89 10.5
 -2 -18 4 46.7 20.6
 -2 -18 4 77.99 22.6
 2 18 -4 35.3 15.2
 -1 -18 4 112.99 25.9
 -1 -18 4 95.09 21.6
 1 18 -4 64.79 16.7
 0 -18 4 21.5 11.2
 0 -18 4 6.7 13.1
 0 -18 4 22.5 15.3
 0 18 -4 -5.8 8.2
 1 -18 4 29.5 11.4
 1 -18 4 47.6 15.8
 2 -18 4 107.79 39.9
 2 -18 4 41.7 17.3
 -2 -18 3 74.39 22.5
 -2 -18 3 101.39 26.3
 2 18 -3 68.49 16.7
 -1 -18 3 8.4 13.5
 -1 -18 3 22.7 15.1
 -1 -18 3 4.5 12.2
 1 18 -3 22.5 10.3
 0 -18 3 7.1 11.5
 0 -18 3 3.3 11.6
 0 -18 3 7.8 13.4
 0 18 -3 -6.7 6.3
 1 -18 3 34.7 18.5
 1 -18 3 32 13.3
 -1 18 -3 50.69 8.6
 2 -18 3 -4.2 12.4
 2 -18 3 -3 14.2
 -3 -18 2 157.88 36
 -2 -18 2 -3.6 11.5
 -2 -18 2 21.8 15.5
 2 18 -2 3.1 11.6
 -1 -18 2 37.1 16.8
 -1 -18 2 50.29 17.1
 -1 -18 2 85.19 23.3
 1 18 -2 56.89 13.2
 0 -18 2 63.99 19.1
 0 -18 2 83.19 23.2
 0 -18 2 41 12
 0 18 -2 29.4 9.5
 1 -18 2 0.8 9.7
 1 -18 2 -10.6 9.3
 2 -18 2 140.49 28.4
 2 -18 2 113.69 26.3
 3 -18 2 33.6 17.8
 -3 -18 1 -0.7 13.3
 -3 -18 1 21.5 18.9
 3 18 -1 39.6 16.1
 -2 -18 1 -4.8 16.1
 -2 -18 1 67.09 16.3
 2 18 -1 6.6 10.3
 -1 -18 1 55.49 19.2
 -1 -18 1 57.19 19.8
 -1 -18 1 18.1 14.1
 1 18 -1 28.1 11.2
 0 -18 1 -16.9 9.1
 0 -18 1 0 8.1
 0 -18 1 32 17.6
 1 -18 1 316.97 38.1
 1 -18 1 282.37 37.4
 2 -18 1 24.7 15.3
 2 -18 1 28.8 19.3
 3 -18 1 25.9 17.3
 3 -18 1 41.7 19.1
 -3 -18 0 116.29 26.8
 3 18 0 138.79 25
 -2 -18 0 15 14.1
 -2 -18 0 20.2 14.5
 2 18 0 -9.2 10.2
 -1 -18 0 15.3 9.2
 -1 -18 0 3.1 13.3
 -1 -18 0 -6.8 12.2
 0 -18 0 345.37 39.1
 0 -18 0 371.66 42.1
 0 -18 0 321.67 24.3
 1 -18 0 8 11.5
 1 -18 0 -1.1 6.8
 2 -18 0 24.7 14.3
 2 -18 0 -22.4 8.7
 3 -18 0 52.99 21.4
 3 -18 0 127.09 31.6
 -3 -18 -1 106.59 25.7
 -2 -18 -1 75.79 23.9
 -1 -18 -1 275.57 44.4
 -1 -18 -1 321.47 28.8
 -1 -18 -1 263.87 36.5
 0 -18 -1 24.1 14.4
 0 -18 -1 26.9 9.3
 0 -18 -1 10.9 9.9
 1 -18 -1 30.4 14.9
 1 -18 -1 54.29 22.7
 2 -18 -1 -8 11
 2 -18 -1 5.8 14.3
 3 -18 -1 9.4 15.4
 3 -18 -1 9.3 13.1
 -3 -18 -2 2.6 15
 -2 -18 -2 85.89 23.3
 -2 -18 -2 83.09 28.2
 -1 -18 -2 -19.7 10.5
 -1 -18 -2 8.5 11.7
 -1 -18 -2 -8.7 10.8
 0 -18 -2 84.09 13.7
 0 -18 -2 39.4 17.6
 0 -18 -2 48.6 17.9
 1 -18 -2 62.29 20.3
 1 -18 -2 80.19 23.6
 2 -18 -2 18.5 9.9
 2 -18 -2 20.5 13.4
 3 -18 -2 145.99 29
 -2 -18 -3 15.1 21.3
 -2 -18 -3 2.5 12.1
 -1 -18 -3 33.9 15.4
 -1 -18 -3 37.4 21.4
 0 -18 -3 0.2 11.3
 0 -18 -3 6.3 8.5
 0 -18 -3 -5.6 12.7
 1 -18 -3 8.9 10.9
 2 -18 -3 112.49 26.7
 2 -18 -3 108.49 25.7
 -2 -18 -4 72.69 25.5
 -2 -18 -4 124.29 30.1
 -1 -18 -4 25.7 14.5
 -1 -18 -4 10.7 12.8
 -1 -18 -4 -6.1 12.6
 0 -18 -4 -21 11.9
 0 -18 -4 16.4 16.3
 0 -18 -4 13.9 10.1
 1 -18 -4 66.69 19.3
 1 -18 -4 59.79 20.5
 2 -18 -4 22 15.8
 -2 -18 -5 136.69 31.4
 -2 -18 -5 129.19 27.2
 -1 -18 -5 8.7 19.4
 -1 -18 -5 65.19 15.5
 -1 -18 -5 27 16.9
 0 -18 -5 93.09 22.9
 0 -18 -5 67.99 13.9
 1 -18 -5 25.1 12.2
 2 -18 -5 21.3 20.3
 -1 -18 -6 14.4 18.6
 -1 -18 -6 11.4 17.5
 0 -18 -6 -7.4 9.8
 0 -18 -6 21.8 17.3
 1 -18 -6 79.69 9
 1 -18 -6 46.7 19
 1 -18 -6 82.99 10.3
 0 -19 5 25.7 17.3
 -1 -19 4 0.2 13.8
 -1 -19 4 69.99 26.2
 1 19 -4 45.5 18.8
 0 -19 4 79.29 19.2
 0 -19 4 34.1 17.6
 0 -19 4 87.69 26.1
 0 19 -4 37.8 12.9
 1 -19 4 0.8 16.3
 1 -19 4 14.7 14.6
 -1 -19 3 3.8 12.7
 -1 -19 3 28.9 21
 1 19 -3 -5.8 8.7
 0 -19 3 -2.8 12
 0 -19 3 26.6 25.5
 1 -19 3 8.6 18.5
 1 -19 3 38 16.7
 -2 -19 2 -18.1 11.7
 -2 -19 2 27.8 12.9
 2 19 -2 -4.4 8.1
 -1 -19 2 3.4 13.4
 -1 -19 2 30.3 18.9
 -1 -19 2 4.7 16.5
 1 19 -2 7.3 10
 0 -19 2 60.29 20.3
 0 -19 2 60.59 14.8
 0 -19 2 52.79 19.3
 0 19 -2 61.29 13.3
 1 -19 2 27.1 27
 1 -19 2 36.5 19.9
 2 -19 2 -4.4 15
 2 -19 2 -6.7 14.7
 -2 -19 1 31.9 18.9
 -2 -19 1 18.3 17.6
 2 19 -1 15.8 13
 -1 -19 1 -10.4 13.2
 -1 -19 1 1.9 11.5
 -1 -19 1 4.8 15.5
 1 19 -1 23.1 11
 0 -19 1 28.2 10.2
 0 -19 1 21.4 16.6
 0 -19 1 35.7 13.4
 1 -19 1 -0.3 11.7
 1 -19 1 -11.3 14.8
 2 -19 1 38.8 19
 2 -19 1 100.89 25.3
 -2 -19 0 -3.4 14.9
 -1 -19 0 88.09 22.5
 -1 -19 0 148.39 33.9
 -1 -19 0 81.19 18.4
 0 -19 0 7.7 8.9
 0 -19 0 32.3 13.8
 0 -19 0 9.8 10.4
 1 -19 0 88.19 25.3
 1 -19 0 161.08 32.5
 2 -19 0 5.1 14.8
 2 -19 0 15.3 14.1
 -2 -19 -1 101.79 29.1
 -2 -19 -1 169.98 32.5
 -1 -19 -1 -2.4 12.1
 -1 -19 -1 -5.9 15.8
 -1 -19 -1 7.7 14.2
 0 -19 -1 24.8 10.1
 0 -19 -1 22.9 16.3
 0 -19 -1 -3 10.1
 1 -19 -1 0.6 13.1
 1 -19 -1 12.5 16.9
 2 -19 -1 58.09 20.1
 -2 -19 -2 -24.2 13.5
 -2 -19 -2 -3.6 15
 -1 -19 -2 31.1 15.5
 -1 -19 -2 3.1 14.3
 -1 -19 -2 2.9 26.3
 0 -19 -2 61.39 22.8
 0 -19 -2 44.6 20.1
 0 -19 -2 46.1 13.1
 1 -19 -2 22.8 14.3
 2 -19 -2 30.7 13.4
 2 -19 -2 7.4 11.3
 -1 -19 -3 -8 14.4
 -1 -19 -3 -25.6 13.9
 -1 -19 -3 17.3 16.6
 0 -19 -3 8.8 9.3
 1 -19 -3 8.1 10.9
 1 -19 -3 24.7 17.1
 -1 -19 -4 8.5 13.6
 -1 -19 -4 -18.6 11.9
 -1 -19 -4 57.59 17.1
 0 -19 -4 12.5 12.7
 0 -19 -4 -7.3 16.2
 0 -19 -4 64.99 23
 1 -19 -4 45.5 18.2
 1 -19 -4 16.5 14.4
 0 -19 -5 20.8 18.2
 0 -20 2 55.09 17.3
 0 -20 1 -14.1 14.1
 0 -20 1 6.9 14
 0 -20 1 16.9 16.4
 0 -20 0 120.89 40.3
 0 -20 0 128.69 22.7
 0 -20 0 120.09 30.8
 0 -20 -1 29.1 17.4
 0 -20 -1 -9.9 22.8
 0 -20 -2 23.5 15.3

_iucr_refine_instructions_details
;
TITL ds_a.res in P2(1)
    ds.res
    created by SHELXL-2018/3 at 10:27:10 on 13-Dec-2019
REM Old TITL DS in P2(1)
REM SHELXT solution in P2(1)
REM R1 0.099, Rweak 0.023, Alpha 0.000, Orientation as input
REM Flack x = -0.109 ( 0.054 ) from Parsons' quotients
REM Formula found by SHELXT: C23 N2 O5 S2
CELL 0.71073 5.5826 16.1315 11.8958 90 90.12 90
ZERR 2 0.0008 0.002 0.0013 0 0.05 0
LATT -1
SYMM -X,0.5+Y,-Z
SFAC C H Cl F N O S
UNIT 46 40 2 4 2 8 2

L.S. 4
PLAN  20
SIZE 0.19 0.12 0.08
TEMP -103.15
list 4
fmap 2
acta
REM <olex2.extras>
REM <HklSrc "%.\\DS.hkl">
REM </olex2.extras>

WGHT    0.040500    0.179000
FVAR       0.91564
S1    7    0.555331    0.465002    0.511976    11.00000    0.02676    0.03474 =
         0.02668    0.00129   -0.00021   -0.00356
CL1   3    0.860748    0.462548    0.066000    11.00000    0.04175    0.03249 =
         0.02990    0.00301    0.00518   -0.00083
F2    4    0.940206    0.388232    0.436888    11.00000    0.03416    0.03388 =
         0.03695    0.00471   -0.00763    0.00675
F1    4    0.599083    0.339502    0.382187    11.00000    0.04829    0.02450 =
         0.03896    0.00259   -0.00534   -0.01156
O2    6    0.360995    0.504759    0.454927    11.00000    0.02387    0.05378 =
         0.03485   -0.00331   -0.00620    0.00589
O3    6    0.376939    0.378926    0.174189    11.00000    0.02104    0.04119 =
         0.04623   -0.01097   -0.00305    0.00568
O4    6    0.860469    0.859707    0.201603    11.00000    0.05095    0.02262 =
         0.04451    0.00322   -0.00259   -0.00220
O1    6    0.511222    0.402622    0.594989    11.00000    0.05552    0.04577 =
         0.03384    0.00924    0.00480   -0.01391
N1    5    0.918572    0.524138    0.306991    11.00000    0.02501    0.02332 =
         0.03462    0.00228   -0.01045   -0.00248
AFIX  43
H1    2    1.053982    0.509419    0.339308    11.00000   -1.20000
AFIX   0
C17   1    0.891847    0.607354    0.278120    11.00000    0.02627    0.02421 =
         0.02111   -0.00173    0.00252   -0.00050
C22   1    1.071216    0.663285    0.309670    11.00000    0.02342    0.03074 =
         0.03025   -0.00005   -0.00253    0.00073
AFIX  43
H22   2    1.206848    0.643575    0.349951    11.00000   -1.20000
AFIX   0
C11   1    0.612039    0.266335    0.111590    11.00000    0.02120    0.02795 =
         0.02281   -0.00048   -0.00280    0.00211
C16   1    0.435479    0.207202    0.128993    11.00000    0.02138    0.03630 =
         0.02832   -0.00114    0.00071   -0.00296
AFIX  43
H16   2    0.296956    0.221123    0.171227    11.00000   -1.20000
AFIX   0
C10   1    0.575694    0.350213    0.158708    11.00000    0.02586    0.02918 =
         0.02050   -0.00280   -0.00208    0.00129
C19   1    0.678551    0.722729    0.195325    11.00000    0.03236    0.03096 =
         0.02824    0.00063    0.00000    0.00351
AFIX  43
H19   2    0.542044    0.742970    0.156198    11.00000   -1.20000
AFIX   0
C21   1    1.055683    0.745800    0.283799    11.00000    0.02980    0.02882 =
         0.03516   -0.00292    0.00110   -0.00407
AFIX  43
H21   2    1.180834    0.782339    0.305672    11.00000   -1.20000
AFIX   0
C20   1    0.857981    0.776674    0.225677    11.00000    0.03424    0.02008 =
         0.03049    0.00112    0.00648    0.00149
C12   1    0.814560    0.245184    0.048342    11.00000    0.02635    0.02871 =
         0.03291    0.00012    0.00278   -0.00006
AFIX  43
H12   2    0.938681    0.284651    0.037496    11.00000   -1.20000
AFIX   0
C8    1    0.744820    0.461001    0.288495    11.00000    0.02198    0.02184 =
         0.02786    0.00256   -0.00107   -0.00036
AFIX  13
H8    2    0.587365    0.488613    0.274037    11.00000   -1.20000
AFIX   0
C18   1    0.694709    0.638513    0.221365    11.00000    0.02442    0.02500 =
         0.02929   -0.00315   -0.00171    0.00068
AFIX  43
H18   2    0.568854    0.602143    0.199869    11.00000   -1.20000
AFIX   0
C13   1    0.834011    0.166910    0.001670    11.00000    0.02998    0.03421 =
         0.02644    0.00057   -0.00081    0.00376
AFIX  43
H13   2    0.968886    0.153355   -0.043291    11.00000   -1.20000
AFIX   0
C7    1    0.722637    0.411275    0.397849    11.00000    0.02797    0.02198 =
         0.03397    0.00347   -0.00736   -0.00336
C14   1    0.658039    0.108531    0.020277    11.00000    0.03751    0.02394 =
         0.02828   -0.00176   -0.01003   -0.00049
AFIX  43
H14   2    0.672567    0.054736   -0.011483    11.00000   -1.20000
AFIX   0
C15   1    0.459423    0.128169    0.085382    11.00000    0.03016    0.02825 =
         0.03661    0.00241   -0.00547   -0.00860
AFIX  43
H15   2    0.340543    0.087429    0.099863    11.00000   -1.20000
AFIX   0
C9    1    0.795779    0.402062    0.189265    11.00000    0.02297    0.02347 =
         0.02818    0.00089   -0.00323   -0.00040
AFIX  13
H9    2    0.934113    0.365036    0.207599    11.00000   -1.20000
AFIX   0
C6    1    0.743187    0.541176    0.567723    11.00000    0.02373    0.04031 =
         0.02409   -0.00284   -0.00081   -0.00155
C1    1    0.709779    0.622891    0.536219    11.00000    0.04447    0.03632 =
         0.03227   -0.00064   -0.00006    0.00098
AFIX  43
H1A   2    0.587114    0.637212    0.484264    11.00000   -1.20000
AFIX   0
C4    1    1.067942    0.579602    0.684488    11.00000    0.03386    0.07741 =
         0.03852   -0.01779   -0.00875   -0.00310
AFIX  43
H4    2    1.192915    0.565560    0.735358    11.00000   -1.20000
AFIX   0
C5    1    0.921601    0.517454    0.642762    11.00000    0.03668    0.04773 =
         0.03536   -0.00573   -0.00459    0.00421
AFIX  43
H5    2    0.942191    0.461215    0.664419    11.00000   -1.20000
AFIX   0
C23   1    0.660843    0.891705    0.142321    11.00000    0.06313    0.02518 =
         0.04174    0.00608    0.00007    0.00670
AFIX 137
H23A  2    0.648465    0.864344    0.068985    11.00000   -1.50000
H23B  2    0.681275    0.951501    0.131403    11.00000   -1.50000
H23C  2    0.514540    0.881430    0.185521    11.00000   -1.50000
AFIX   0
C3    1    1.036764    0.661347    0.654032    11.00000    0.04561    0.06380 =
         0.04434   -0.02703    0.00488   -0.01210
AFIX  43
H3    2    1.140701    0.702540    0.683766    11.00000   -1.20000
AFIX   0
C2    1    0.857309    0.683851    0.581268    11.00000    0.06284    0.03859 =
         0.04360   -0.01292    0.01039   -0.01196
AFIX  43
H2    2    0.834158    0.740424    0.561904    11.00000   -1.20000
AFIX   0
HKLF 4


REM  ds_a.res in P2(1)
REM wR2 = 0.0982, GooF = S = 1.035, Restrained GooF = 1.035 for all data
REM R1 = 0.0434 for 3351 Fo > 4sig(Fo) and 0.0685 for all 4273 data
REM 290 parameters refined using 1 restraints

END  
     
WGHT      0.0316      0.2303 

REM Highest difference peak  0.247,  deepest hole -0.317,  1-sigma level  0.056
Q1    1   0.8330  0.7384  0.0820  11.00000  0.05    0.25
Q2    1   0.7734  0.9575  0.0379  11.00000  0.05    0.22
Q3    1   0.3324  0.2208  0.1405  11.00000  0.05    0.22
Q4    1   0.7996  0.9616  0.1418  11.00000  0.05    0.22
Q5    1   0.5293  0.2380  0.1119  11.00000  0.05    0.20
Q6    1   0.7058  0.7782  0.4357  11.00000  0.05    0.20
Q7    1   0.6816  0.7621  0.5586  11.00000  0.05    0.20
Q8    1   0.5710  0.5781  0.1532  11.00000  0.05    0.19
Q9    1   0.5415  0.5024  0.1166  11.00000  0.05    0.19
Q10   1   0.7422  0.4438  0.3429  11.00000  0.05    0.19
Q11   1   0.9188  0.5223  0.5196  11.00000  0.05    0.19
Q12   1   0.4109  0.4480  0.0912  11.00000  0.05    0.18
Q13   1   0.7050  0.3625  0.4778  11.00000  0.05    0.18
Q14   1   0.8809  0.3362  0.3760  11.00000  0.05    0.18
Q15   1   0.7083  0.8385 -0.0036  11.00000  0.05    0.17
Q16   1   0.5327  0.4667  0.2966  11.00000  0.05    0.17
Q17   1   0.6672  0.4984 -0.0032  11.00000  0.05    0.17
Q18   1   0.6862  0.4745  0.2780  11.00000  0.05    0.17
Q19   1   0.3295  0.2195  0.2264  11.00000  0.05    0.17
Q20   1   0.4816  0.1799  0.1579  11.00000  0.05    0.17

  REM The information below was added by Olex2.
  REM
  REM R1 = 0.0434 for 3351 Fo > 4sig(Fo) and 0.0685 for all 12455 data
  REM n/a parameters refined using n/a restraints
  REM Highest difference peak 0.25, deepest hole -0.32
  REM Mean Shift 0, Max Shift 0.001.

  REM +++ Tabular Listing of Refinement Information +++
  REM R1_all = 0.0685
  REM R1_gt = 0.0434
  REM wR_ref = 0.0982
  REM GOOF = 1.035
  REM Shift_max = 0.001
  REM Shift_mean = 0
  REM Reflections_all = 12455
  REM Reflections_gt = 3351
  REM Parameters = n/a
  REM Hole = -0.32
  REM Peak = 0.25
  REM Flack = -0.07(5)

  
;
_olex2_submission_special_instructions  'No special instructions were received'
